# Supplementary material for: Dose response of running on blood biomarkers of wellness in generally healthy individuals
Source: PLoS One. 2023 Nov 15;18(11):e0293631. doi: 10.1371/journal.pone.0293631 (PMC10651037; doi:10.1371/journal.pone.0293631)
Supplement: S1 Dataset — (TXT) [file pone.0293631.s002.txt]

gender	bmi	age	group	Alb	ALT	AST	B12	Ca	Chol	CK	Cor	D	FE	Fer	Fol	FT	GGT	Glu	Hb	HDL	hsCRP	K	LDL	Mg	Na	SHBG	Tes	Tg	TIBC	TS	WBC	BASOS	BASOS_PCT	EOS	EOS_PCT	HCT	LYMPHS	LYMPHS_PCT	MCH	MCHC	MCV	MONOS	MONOS_PCT	MPV	NEUT	NEUT_PCT	PLT	RBC	RDW
f	24.2079889807163	37	LVAM	4.59999990463257	28	46	384	9.39999961853027	171	570	19	33.7999992370605	121	39	14.1999998092651	1	11	82	13.1999998092651	79	0.730000019073486	4	87	2.09999990463257	140	37.9000015258789	26	76	391	31	5.19999980926514	NA	NA	NA	NA	NA	NA	NA	NA	NA	NA	NA	NA	NA	NA	NA	NA	NA	NA
m	25.83983069726	47	SED	NA	NA	NA	200	7	80	10	NA	20	NA	20	2	NA	NA	50	10	30	NA	NA	NA	1.5	NA	NA	NA	NA	NA	NA	NA	NA	NA	NA	NA	NA	NA	NA	NA	NA	NA	NA	NA	NA	NA	NA	NA	NA	NA
f	20.7233560090703	59	LVAM	4.19999980926514	18	30	913	9.30000019073486	212	190	10.5	24	146	24	9.39999961853027	NA	7	89	14.1999998092651	69	1	3.90000009536743	126	2	138	31	12	77	383	38	6.30000019073486	19	0.300000011920929	69	1.10000002384186	41.5999984741211	1405	22.2999992370605	31.5	34.0999984741211	92.1999969482422	302	4.80000019073486	12.1999998092651	4505	71.5	174	4.51000022888184	12.8000001907349
m	24.1351351351351	50	HVAM	NA	41	NA	594	NA	NA	322	16.1000003814697	28	NA	85	NA	12	NA	NA	14.3000001907349	NA	0.5	NA	NA	NA	NA	83	847	NA	NA	NA	NA	NA	NA	NA	NA	NA	NA	NA	NA	NA	NA	NA	NA	NA	NA	NA	NA	NA	NA
m	25.0647401013323	53	MVAM	4.5	12	17	1035	9.60000038146973	179	89	15.6000003814697	30	144	163	20	8.87100028991699	12	85	13.8999996185303	51	0.600000023841858	4.59999990463257	114	2.09999990463257	139	63	729	58	300	48	3.59999990463257	40	1.10000002384186	101	2.79999995231628	41.4000015258789	1390	38.5999984741211	30.3999996185303	33.5999984741211	90.5999984741211	360	10	10.3000001907349	1710	47.5	249	4.57000017166138	12.8999996185303
m	19.5239039873041	45	LVAM	NA	NA	NA	429	9.19999980926514	123	151	NA	31.2000007629395	NA	107	12.3000001907349	NA	NA	83	15.1000003814697	42	NA	4.40000009536743	75	2.09999990463257	141	NA	931	81	NA	NA	4.30000019073486	NA	NA	NA	NA	NA	NA	NA	NA	NA	NA	NA	NA	NA	NA	NA	NA	NA	NA
m	23.0103154136084	46	LVAM	5.09999990463257	34	23	1442	10	233	139	15	30.5	107	209	20.7000007629395	5	144	93	15.6999998092651	38	0.400000005960464	4.09999990463257	145	2.09999990463257	137	46	359	247	464	23	8.30000019073486	120	1.39999997615814	460	5.5	47.9000015258789	3400	41.2000007629395	30.3999996185303	32.7999992370605	93	700	8.89999961853027	10.1999998092651	3500	42	273	5.15999984741211	13.1000003814697
m	25.5205316405475	49	SED	NA	NA	NA	NA	NA	NA	NA	NA	NA	NA	NA	NA	NA	NA	NA	NA	NA	NA	NA	NA	NA	NA	NA	NA	NA	NA	NA	NA	NA	NA	NA	NA	NA	NA	NA	NA	NA	NA	NA	NA	NA	NA	NA	NA	NA	NA
m	28.6587213187792	47	LVAM	4.80000019073486	24	30	338	10.1999998092651	171	203	9	53	124	87	20.7999992370605	10.3680000305176	16	84	16.2000007629395	57	0.600000023841858	5.09999990463257	97	2.20000004768372	139	70	896	78	422	29	5.40000009536743	22	0.400000005960464	59	1.10000002384186	45.9000015258789	1917	35.5	31.6000003814697	35.2999992370605	89.5999984741211	340	6.30000019073486	9	3062	56.7000007629395	357	5.11999988555908	13.1000003814697
m	30.7024489795918	57	MVAM	4.59999990463257	28	18	273	9.69999980926514	266	86	7.69999980926514	17	101	179	11.5	6.69999980926514	30	107	16	28	1.60000002384186	4.5	NA	2.29999995231628	141	9	355	432	331	31	5.69999980926514	34	0.600000023841858	222	3.90000009536743	47.7000007629395	1516	26.6000003814697	29.6000003814697	33.5	88.4000015258789	279	4.90000009536743	9.69999980926514	3648	64	174	5.40000009536743	13.8000001907349
m	25.8244897959184	55	MVAM	NA	NA	NA	NA	NA	NA	NA	NA	NA	NA	NA	NA	NA	NA	NA	NA	NA	NA	NA	NA	NA	NA	NA	NA	NA	NA	NA	NA	NA	NA	NA	NA	NA	NA	NA	NA	NA	NA	NA	NA	NA	NA	NA	NA	NA	NA
f	36.8021831142794	58	LVAM	NA	40	NA	423	9.39999961853027	304	150	NA	32	NA	120	7.09999990463257	NA	NA	95	14.1000003814697	49	2	4.19999980926514	220	2.09999990463257	138	NA	17	264	NA	NA	5.09999990463257	NA	NA	NA	NA	NA	NA	NA	NA	NA	NA	NA	NA	NA	NA	NA	NA	NA	NA
m	38.4497959183674	52	SED	NA	NA	NA	863	9.69999980926514	254	96	NA	22	NA	93	15.1000003814697	NA	NA	107	14.1999998092651	53	NA	4.69999980926514	188	1.79999995231628	138	NA	153	106	NA	NA	6.69999980926514	NA	NA	NA	NA	NA	NA	NA	NA	NA	NA	NA	NA	NA	NA	NA	NA	NA	NA
f	19.575629316106	58	MVAM	NA	NA	NA	NA	NA	NA	NA	NA	NA	NA	NA	NA	NA	NA	NA	NA	NA	NA	NA	NA	NA	NA	NA	NA	NA	NA	NA	NA	NA	NA	NA	NA	NA	NA	NA	NA	NA	NA	NA	NA	NA	NA	NA	NA	NA	NA
m	23.9820477502296	54	LVAM	NA	NA	NA	NA	NA	NA	NA	NA	NA	NA	NA	NA	NA	NA	NA	NA	NA	NA	NA	NA	NA	NA	NA	NA	NA	NA	NA	NA	NA	NA	NA	NA	NA	NA	NA	NA	NA	NA	NA	NA	NA	NA	NA	NA	NA	NA
m	30.6804205514779	46	LVAM	4.40000009536743	29	20	375	9.39999961853027	192	321	20.7000007629395	36	75	65	7.09999990463257	2.90000009536743	25	97	13.6999998092651	47	1	4.40000009536743	129	2.20000004768372	140	27	224	81	273	27	4.30000019073486	34	0.800000011920929	52	1.20000004768372	40.0999984741211	1802	41.9000015258789	28.7999992370605	34.0999984741211	84.4000015258789	409	9.5	10.8000001907349	2004	46.5999984741211	153	4.73999977111816	13.6000003814697
m	24.0211937716263	35	MVAM	NA	NA	NA	NA	9.60000038146973	195	145	NA	22	NA	36	14.3999996185303	NA	NA	78	15.3000001907349	51	NA	NA	142	2.09999990463257	NA	NA	NA	95	NA	NA	NA	NA	NA	NA	NA	NA	NA	NA	NA	NA	NA	NA	NA	NA	NA	NA	NA	NA	NA
f	20.595703125	48	MVAM	4.30000019073486	20	26	450	9.60000038146973	229	347	15	56	105	16	17.5	NA	11	91	13.1999998092651	109	0.300000011920929	4.69999980926514	105	2.09999990463257	137	116	25	67	312	34	5.19999980926514	31	0.600000023841858	161	3.09999990463257	39	1877	36.0999984741211	31	33.7999992370605	91.5	437	8.39999961853027	10.6999998092651	2694	51.7999992370605	281	4.26000022888184	13.5
f	19.737548828125	33	LVAM	4	11	12	308	9	152	54	9.69999980926514	38	131	10	13.6000003814697	NA	10	78	13.6999998092651	62	0.300000011920929	4.59999990463257	77	2.09999990463257	140	94	30	52	327	40	4.30000019073486	9	0.200000002980232	99	2.29999995231628	43.2999992370605	1492	34.7000007629395	29.5	31.6000003814697	93.3000030517578	258	6	10.5	2442	56.7999992370605	304	4.6399998664856	12.1000003814697
m	25.7243385250516	56	MVAM	NA	NA	NA	NA	NA	NA	NA	NA	NA	NA	NA	NA	NA	NA	NA	NA	NA	NA	NA	NA	NA	NA	NA	NA	NA	NA	NA	NA	NA	NA	NA	NA	NA	NA	NA	NA	NA	NA	NA	NA	NA	NA	NA	NA	NA	NA
f	22.7393404746902	54	SED	NA	NA	NA	NA	NA	NA	NA	NA	NA	NA	NA	NA	NA	NA	NA	NA	NA	NA	NA	NA	NA	NA	NA	NA	NA	NA	NA	NA	NA	NA	NA	NA	NA	NA	NA	NA	NA	NA	NA	NA	NA	NA	NA	NA	NA	NA
m	22.4662162162162	54	MVAM	NA	NA	NA	NA	10.1000003814697	225	288	NA	20.6000003814697	NA	98	18.2999992370605	NA	NA	71	15.8999996185303	62	NA	NA	178	1.89999997615814	NA	NA	NA	107	NA	NA	NA	NA	NA	NA	NA	NA	NA	NA	NA	NA	NA	NA	NA	NA	NA	NA	NA	NA	NA
m	19.8986486486486	35	MVAM	4.19999980926514	25	41	775	8.89999961853027	158	259	17.5	37	102	35	18.7999992370605	10.8000001907349	16	76	13.8000001907349	66	0.300000011920929	4.5	80	1.89999997615814	138	40	618	58	299	34	4	NA	NA	NA	NA	NA	NA	NA	NA	NA	NA	NA	NA	NA	NA	NA	NA	NA	NA
m	22.3130331283475	42	HVAM	NA	NA	NA	NA	NA	NA	NA	NA	NA	NA	NA	NA	NA	NA	NA	NA	NA	NA	NA	NA	NA	NA	NA	NA	NA	NA	NA	NA	NA	NA	NA	NA	NA	NA	NA	NA	NA	NA	NA	NA	NA	NA	NA	NA	NA	NA
m	28.098892850441	50	LVAM	NA	NA	NA	588	9.89999961853027	278	196	NA	44.2999992370605	NA	230	10.1999998092651	NA	NA	115	14.6000003814697	31	NA	4.59999990463257	167	2.09999990463257	139	NA	327	428	NA	NA	5.40000009536743	NA	NA	NA	NA	NA	NA	NA	NA	NA	NA	NA	NA	NA	NA	NA	NA	NA	NA
m	NA	33	LVAM	NA	NA	NA	NA	NA	NA	NA	NA	NA	NA	NA	NA	NA	NA	NA	NA	NA	NA	NA	NA	NA	NA	NA	NA	NA	NA	NA	NA	NA	NA	NA	NA	NA	NA	NA	NA	NA	NA	NA	NA	NA	NA	NA	NA	NA	NA
f	28.8862456747405	39	LVAM	4.69999980926514	19	25	1445	10	239	153	10.8000001907349	24	115	24	24	NA	12	107	13.1000003814697	84	2.20000004768372	4	167	2.20000004768372	138	62	12	101	417	28	6.19999980926514	56	0.899999976158142	198	3.20000004768372	39.7000007629395	1717	27.7000007629395	29.5	33.0999984741211	89.1999969482422	527	8.5	7.40000009536743	3701	59.7000007629395	352	4.44999980926514	14.1999998092651
m	26.7794609044331	53	MVAM	4.19999980926514	15	17	374	9.69999980926514	211	57	14.3000001907349	52	115	68	9.60000038146973	7.6399998664856	12	88	14.1999998092651	54	0.800000011920929	4.19999980926514	137	1.89999997615814	142	50	579	95	290	40	5	20	0.400000005960464	90	1.79999995231628	43.2999992370605	1330	26.6000003814697	29.7000007629395	32.7999992370605	90.5999984741211	425	8.5	12.1000003814697	3135	62.7000007629395	205	4.78000020980835	11.8999996185303
m	27.1219135802469	52	SED	NA	NA	NA	378	9.10000038146973	198	81	NA	22.7999992370605	NA	222	13.6000003814697	NA	NA	93	15.1999998092651	44	NA	4.09999990463257	137	2.5	140	NA	264	124	NA	NA	5.90000009536743	NA	NA	NA	NA	NA	NA	NA	NA	NA	NA	NA	NA	NA	NA	NA	NA	NA	NA
f	31.1730717549046	50	SED	NA	NA	NA	NA	8.80000019073486	192	94	NA	40.4000015258789	NA	16	17	NA	NA	84	12.3000001907349	82	NA	NA	116	2	NA	NA	NA	52	NA	NA	NA	NA	NA	NA	NA	NA	NA	NA	NA	NA	NA	NA	NA	NA	NA	NA	NA	NA	NA
m	34.4326530612245	64	SED	NA	NA	NA	NA	NA	NA	NA	NA	NA	NA	NA	NA	NA	NA	NA	NA	NA	NA	NA	NA	NA	NA	NA	NA	NA	NA	NA	NA	NA	NA	NA	NA	NA	NA	NA	NA	NA	NA	NA	NA	NA	NA	NA	NA	NA	NA
m	21.0194830246914	28	LVAM	NA	NA	NA	NA	NA	NA	NA	NA	NA	NA	NA	NA	NA	NA	NA	NA	NA	NA	NA	NA	NA	NA	NA	NA	NA	NA	NA	NA	NA	NA	NA	NA	NA	NA	NA	NA	NA	NA	NA	NA	NA	NA	NA	NA	NA	NA
m	24.6486486486486	53	LVAM	4.19999980926514	14	18	365	9.69999980926514	258	186	5.30000019073486	29	153	81	6.69999980926514	7.77600002288818	3	90	15.1999998092651	82	1.89999997615814	NA	160	2.20000004768372	138	44	568	67	361	42	5.40000009536743	32	0.600000023841858	59	1.10000002384186	43.2999992370605	1836	34	32	35.0999984741211	91.1999969482422	529	9.80000019073486	9.30000019073486	2943	54.5	230	4.75	12.1999998092651
m	33.0671275593766	47	LVAM	NA	NA	NA	NA	NA	NA	NA	NA	NA	NA	NA	NA	NA	NA	NA	NA	NA	NA	NA	NA	NA	NA	NA	NA	NA	NA	NA	NA	NA	NA	NA	NA	NA	NA	NA	NA	NA	NA	NA	NA	NA	NA	NA	NA	NA	NA
f	18.6540062434964	52	LVAM	4.40000009536743	23	28	790	9.5	233	236	7.80000019073486	21	89	19	7.80000019073486	NA	23	79	12.8999996185303	61	0.899999976158142	4.40000009536743	136	2	139	44	13	219	366	24	7	49	0.699999988079071	77	1.10000002384186	38.7000007629395	3388	48.4000015258789	29.8999996185303	33.2999992370605	89.8000030517578	441	6.30000019073486	11.6000003814697	3045	43.5	268	4.30999994277954	13.1000003814697
f	28.6587213187792	42	LVAM	NA	NA	NA	NA	9.30000019073486	189	55	NA	20.6000003814697	NA	8	8.5	NA	NA	86	12.6000003814697	59	NA	NA	108	1.79999995231628	NA	NA	NA	99	NA	NA	NA	NA	NA	NA	NA	NA	NA	NA	NA	NA	NA	NA	NA	NA	NA	NA	NA	NA	NA
m	26.6057525951557	50	MVAM	4.30000019073486	18	17	1442	9.30000019073486	175	135	15.1000003814697	16	66	161	13.3000001907349	8.40900039672852	15	87	14.3000001907349	48	2.29999995231628	5.09999990463257	111	2.40000009536743	138	23	500	72	332	20	6.19999980926514	31	0.5	118	1.89999997615814	41.7000007629395	2102	33.9000015258789	32.0999984741211	34.2999992370605	93.6999969482422	682	11	9.89999961853027	3267	52.7000007629395	330	4.44999980926514	12.3999996185303
m	22.1967993079585	54	MVAM	NA	NA	NA	NA	9.39999961853027	216	255	NA	42.2000007629395	NA	41	18.1000003814697	NA	NA	102	14.6999998092651	99	NA	NA	118	2	NA	NA	NA	58	NA	NA	NA	NA	NA	NA	NA	NA	NA	NA	NA	NA	NA	NA	NA	NA	NA	NA	NA	NA	NA
m	30.6804205514779	52	LVAM	NA	NA	NA	677	9.39999961853027	130	423	NA	30.8999996185303	NA	163	17.2999992370605	NA	NA	82	15.3000001907349	70	NA	4.30000019073486	59	1.89999997615814	141	NA	303	44	NA	NA	9.19999980926514	NA	NA	NA	NA	NA	NA	NA	NA	NA	NA	NA	NA	NA	NA	NA	NA	NA	NA
m	24.6809413580247	39	SED	4.80000019073486	43	21	799	9.39999961853027	147	97	1.89999997615814	28	149	283	24	7.23199987411499	21	94	15.8000001907349	30	0.600000023841858	4.59999990463257	98	2.09999990463257	142	15	365	98	358	42	6.40000009536743	38	0.600000023841858	160	2.5	47.7999992370605	2918	45.5999984741211	31.1000003814697	33.0999984741211	94.0999984741211	499	7.80000019073486	11.3999996185303	2784	43.5	218	5.07999992370605	13
f	43.8494096680775	60	SED	NA	NA	NA	711	8.60000038146973	259	92	NA	21.2999992370605	NA	3	10.3999996185303	NA	NA	102	8.39999961853027	50	NA	4.09999990463257	191	2	138	NA	8	142	NA	NA	8	NA	NA	NA	NA	NA	NA	NA	NA	NA	NA	NA	NA	NA	NA	NA	NA	NA	NA
m	28.3503465658475	53	MVAM	4.19999980926514	11	18	425	9.39999961853027	212	119	18.2000007629395	27	227	58	12.1000003814697	8.09700012207031	12	82	14.6000003814697	48	0.5	4.59999990463257	139	2	137	38	567	123	370	61	3.09999990463257	31	1	99	3.20000004768372	43.0999984741211	1531	49.4000015258789	31.5	33.9000015258789	92.9000015258789	282	9.10000038146973	10.3999996185303	1156	37.2999992370605	230	4.6399998664856	12.3999996185303
m	25.9881778945393	40	LVAM	NA	NA	NA	NA	NA	NA	NA	NA	NA	NA	NA	NA	NA	NA	NA	NA	NA	NA	NA	NA	NA	NA	NA	NA	NA	NA	NA	NA	NA	NA	NA	NA	NA	NA	NA	NA	NA	NA	NA	NA	NA	NA	NA	NA	NA	NA
m	22.1487082545684	40	MVAM	5.30000019073486	40	49	826	10.5	253	490	8.60000038146973	28	134	54	23.1000003814697	14	22	89	14.6000003814697	108	0.300000011920929	4.30000019073486	131	2.09999990463257	140	27	718	71	447	30	6.40000009536743	32	0.5	51	0.800000011920929	43.7999992370605	2336	36.5	30.5	33.2999992370605	91.5999984741211	314	4.90000009536743	10.1999998092651	3667	57.2999992370605	211	4.78000020980835	13.8000001907349
m	29.8795749704841	54	LVAM	4.69999980926514	21	19	344	9.89999961853027	288	80	13.1000003814697	41	107	506	24	7.96400022506714	16	89	15.6999998092651	43	0.899999976158142	4.30000019073486	216	2	138	40	566	135	301	36	5.90000009536743	30	0.5	71	1.20000004768372	46.0999984741211	1723	29.2000007629395	28.2000007629395	34.0999984741211	82.9000015258789	643	10.8999996185303	12.1999998092651	3434	58.2000007629395	219	5.55999994277954	13
m	24.9627058123388	47	SED	NA	NA	NA	NA	NA	NA	NA	NA	NA	NA	NA	NA	NA	NA	NA	NA	NA	NA	NA	NA	NA	NA	NA	NA	NA	NA	NA	NA	NA	NA	NA	NA	NA	NA	NA	NA	NA	NA	NA	NA	NA	NA	NA	NA	NA	NA
m	25.8455882352941	35	LVAM	4.5	18	25	750	9.5	175	295	15.3000001907349	49	145	93	17.2000007629395	8.62399959564209	9	82	15.3999996185303	66	2.59999990463257	4.59999990463257	96	2.09999990463257	139	35	591	43	268	54	2.5	20	0.800000011920929	30	1.20000004768372	45	1353	54.0999984741211	32.5999984741211	34.2000007629395	95.3000030517578	325	13	9.5	773	30.8999996185303	187	4.71999979019165	11.6999998092651
m	26.8310810810811	51	MVAM	NA	NA	NA	NA	NA	NA	NA	NA	NA	NA	NA	NA	NA	NA	NA	NA	NA	NA	NA	NA	NA	NA	NA	NA	NA	NA	NA	NA	NA	NA	NA	NA	NA	NA	NA	NA	NA	NA	NA	NA	NA	NA	NA	NA	NA	NA
m	23.7238292011019	40	LVAM	NA	NA	NA	NA	NA	NA	NA	NA	NA	NA	NA	NA	NA	NA	NA	NA	NA	NA	NA	NA	NA	NA	NA	NA	NA	NA	NA	NA	NA	NA	NA	NA	NA	NA	NA	NA	NA	NA	NA	NA	NA	NA	NA	NA	NA	NA
m	28.7567567567568	37	LVAM	4.90000009536743	34	30	417	8.89999961853027	189	524	7.90000009536743	42.4000015258789	153	67	22.1200008392334	5.88399982452393	12	94	14.3999996185303	46	0.300000011920929	NA	130	2.09999990463257	141	37	401.5	66	318	48	6.09999990463257	10	0.200000002980232	110	1.79999995231628	44.2999992370605	1580	25.8999996185303	30.6000003814697	32.5	94.3000030517578	460	7.5	11.8000001907349	3920	64.3000030517578	211	4.69999980926514	12.6999998092651
f	21.963550295858	37	MVAM	NA	NA	NA	NA	NA	NA	NA	NA	NA	NA	NA	NA	NA	NA	NA	NA	NA	NA	NA	NA	NA	NA	NA	NA	NA	NA	NA	NA	NA	NA	NA	NA	NA	NA	NA	NA	NA	NA	NA	NA	NA	NA	NA	NA	NA	NA
m	24.5332653061224	32	LVAM	NA	NA	NA	NA	NA	NA	NA	NA	NA	NA	NA	NA	NA	NA	NA	NA	NA	NA	NA	NA	NA	NA	NA	NA	NA	NA	NA	NA	NA	NA	NA	NA	NA	NA	NA	NA	NA	NA	NA	NA	NA	NA	NA	NA	NA	NA
f	20.2203719723183	56	LVAM	4.09999990463257	11	16	314	9.10000038146973	142	72	14.1999998092651	52	133	43	24	NA	9	81	12.1999998092651	62	0.200000002980232	4	72	2	137	128	36	60	256	52	4.59999990463257	NA	NA	NA	NA	NA	NA	NA	NA	NA	NA	NA	NA	NA	NA	NA	NA	NA	NA
m	21.6157508430867	57	MVAM	NA	NA	NA	1148	9.19999980926514	213	245	NA	99.9000015258789	NA	61	19.8999996185303	NA	NA	83	14.5	62	NA	4.30000019073486	168	2.29999995231628	140	NA	601	60	NA	NA	5.19999980926514	NA	NA	NA	NA	NA	NA	NA	NA	NA	NA	NA	NA	NA	NA	NA	NA	NA	NA
m	24.1028571428571	60	LVAM	NA	NA	NA	NA	NA	NA	NA	NA	NA	NA	NA	NA	NA	NA	NA	NA	NA	NA	NA	NA	NA	NA	NA	NA	NA	NA	NA	NA	NA	NA	NA	NA	NA	NA	NA	NA	NA	NA	NA	NA	NA	NA	NA	NA	NA	NA
m	27.5712141114656	42	LVAM	4.5	30	20	416	9.69999980926514	225	132	8.19999980926514	23	185	61	14.6000003814697	7.90000009536743	20	89	14.8999996185303	40	1.10000002384186	4.30000019073486	152	2	142	25	442	194	336	55	5.5	11	0.200000002980232	110	2	43.7999992370605	2206	40.0999984741211	28.7999992370605	34	84.6999969482422	418	7.59999990463257	13.3000001907349	2756	50.0999984741211	193	5.17000007629395	12.8999996185303
m	28.4780092592593	52	LVAM	NA	25	NA	503	9.5	189	225	NA	24	NA	247	16.5	NA	NA	97	14.3999996185303	53	0.800000011920929	4.5	117	2.40000009536743	140	NA	420	89	NA	NA	3.90000009536743	31	0.800000011920929	129	3.29999995231628	41.4000015258789	1252	32.0999984741211	31.3999996185303	34.7999992370605	90.4000015258789	449	11.5	10.1999998092651	2040	52.2999992370605	238	4.57999992370605	12.1999998092651
f	20.2996449704142	58	MVAM	NA	NA	NA	NA	NA	NA	NA	NA	NA	NA	NA	NA	NA	NA	NA	NA	NA	NA	NA	NA	NA	NA	NA	NA	NA	NA	NA	NA	NA	NA	NA	NA	NA	NA	NA	NA	NA	NA	NA	NA	NA	NA	NA	NA	NA	NA
f	20.1919879062736	38	MVAM	NA	NA	NA	NA	NA	NA	NA	NA	NA	NA	NA	NA	NA	NA	NA	NA	NA	NA	NA	NA	NA	NA	NA	NA	NA	NA	NA	NA	NA	NA	NA	NA	NA	NA	NA	NA	NA	NA	NA	NA	NA	NA	NA	NA	NA	NA
m	24.8232493552866	41	MVAM	NA	NA	NA	NA	NA	NA	NA	NA	NA	NA	NA	NA	NA	NA	NA	NA	NA	NA	NA	NA	NA	NA	NA	NA	NA	NA	NA	NA	NA	NA	NA	NA	NA	NA	NA	NA	NA	NA	NA	NA	NA	NA	NA	NA	NA	NA
m	18.6216888888889	38	SED	NA	NA	NA	NA	NA	NA	NA	NA	NA	NA	NA	NA	NA	NA	NA	NA	NA	NA	NA	NA	NA	NA	NA	NA	NA	NA	NA	NA	NA	NA	NA	NA	NA	NA	NA	NA	NA	NA	NA	NA	NA	NA	NA	NA	NA	NA
m	21.6114947649811	49	LVAM	4.40000009536743	12	14	516	9.39999961853027	163	75	13.3000001907349	50	69	141	14.3000001907349	7.79199981689453	8	89	14.3000001907349	46	0.600000023841858	4.40000009536743	103	2.09999990463257	138	71	654	58	241	29	5.69999980926514	40	0.699999988079071	131	2.29999995231628	44	1590	27.8999996185303	30.2999992370605	32.5	93.1999969482422	382	6.69999980926514	12.3000001907349	3557	62.4000015258789	219	4.71999979019165	13
m	23.3648648648649	34	SED	4.90000009536743	18	16	366	9.5	120	83	11.3999996185303	32	102	61	16.6000003814697	6.45599985122681	7	89	15.5	54	0.400000005960464	NA	55	2.20000004768372	138	35	435	40	326	31	5.40000009536743	32	0.600000023841858	59	1.10000002384186	45.7000007629395	2003	37.0999984741211	29.3999996185303	33.9000015258789	86.5999984741211	481	8.89999961853027	9.69999980926514	2824	52.2999992370605	215	5.28000020980835	11.6999998092651
m	19.2449910731998	40	MVAM	NA	NA	NA	NA	NA	NA	NA	NA	NA	NA	NA	NA	NA	NA	NA	NA	NA	NA	NA	NA	NA	NA	NA	NA	NA	NA	NA	NA	NA	NA	NA	NA	NA	NA	NA	NA	NA	NA	NA	NA	NA	NA	NA	NA	NA	NA
m	24.2079889807163	56	SED	NA	NA	NA	NA	NA	NA	NA	NA	NA	NA	NA	NA	NA	NA	NA	NA	NA	NA	NA	NA	NA	NA	NA	NA	NA	NA	NA	NA	NA	NA	NA	NA	NA	NA	NA	NA	NA	NA	NA	NA	NA	NA	NA	NA	NA	NA
m	23.6252888048729	52	LVAM	NA	NA	NA	561	9.80000019073486	190	137	NA	23.2000007629395	NA	222	17.7999992370605	NA	NA	98	15.6999998092651	52	NA	4.69999980926514	127	2	143	NA	432	104	NA	NA	5.59999990463257	NA	NA	NA	NA	NA	NA	NA	NA	NA	NA	NA	NA	NA	NA	NA	NA	NA	NA
m	25.0568055246157	52	LVAM	4.5	27	48	410	9.5	186	1764	11.1000003814697	34	135	67	4.90000009536743	8.67099952697754	21	91	14.3999996185303	58	1.20000004768372	4.19999980926514	115	2.20000004768372	139	37	605	43	340	40	4.19999980926514	21	0.5	42	1	43	1029	24.5	30.6000003814697	33.5	91.3000030517578	311	7.40000009536743	12.6999998092651	2797	66.5999984741211	137	4.71000003814697	13
m	25.102162269391	52	MVAM	4.5	20	21	265	9.30000019073486	193	95	19.1000003814697	60	139	187	6.90000009536743	9.2829999923706	14	91	15.1999998092651	66	0.300000011920929	4.80000019073486	108	2.20000004768372	140	53	728	95	340	41	4.90000009536743	20	0.400000005960464	88	1.79999995231628	46.0999984741211	1656	33.7999992370605	30.8999996185303	33	93.6999969482422	368	7.5	10.1999998092651	2769	56.5	187	4.92000007629395	12.6999998092651
m	22.2963663095988	56	LVAM	NA	NA	NA	NA	NA	NA	NA	NA	NA	NA	NA	NA	NA	NA	NA	NA	NA	NA	NA	NA	NA	NA	NA	NA	NA	NA	NA	NA	NA	NA	NA	NA	NA	NA	NA	NA	NA	NA	NA	NA	NA	NA	NA	NA	NA	NA
m	23.7433772891388	51	LVAM	NA	NA	NA	NA	NA	NA	NA	NA	NA	NA	NA	NA	NA	NA	NA	NA	NA	NA	NA	NA	NA	NA	NA	NA	NA	NA	NA	NA	NA	NA	NA	NA	NA	NA	NA	NA	NA	NA	NA	NA	NA	NA	NA	NA	NA	NA
m	NA	47	SED	NA	NA	NA	NA	NA	NA	NA	NA	NA	NA	NA	NA	NA	NA	NA	NA	NA	NA	NA	NA	NA	NA	NA	NA	NA	NA	NA	NA	NA	NA	NA	NA	NA	NA	NA	NA	NA	NA	NA	NA	NA	NA	NA	NA	NA	NA
m	24.3252595155709	41	LVAM	4.40000009536743	31	18	735	9.5	121	75	14.6000003814697	43	90	58	24	8.30000019073486	13	100	15.8999996185303	54	0.400000005960464	4.40000009536743	61	2.09999990463257	139	41	500	49	298	30	4.09999990463257	NA	NA	NA	NA	NA	NA	NA	NA	NA	NA	NA	NA	NA	NA	NA	NA	NA	NA
m	18.8822314049587	49	LVAM	NA	NA	NA	589	9.80000019073486	162	222	NA	31.2999992370605	NA	72	11.3999996185303	NA	NA	80	15.6999998092651	54	NA	4.30000019073486	98	1.89999997615814	142	NA	642	76	NA	NA	6	NA	NA	NA	NA	NA	NA	NA	NA	NA	NA	NA	NA	NA	NA	NA	NA	NA	NA
m	29.3423442906574	48	LVAM	NA	NA	NA	NA	NA	NA	NA	NA	NA	NA	NA	NA	NA	NA	NA	NA	NA	NA	NA	NA	NA	NA	NA	NA	NA	NA	NA	NA	NA	NA	NA	NA	NA	NA	NA	NA	NA	NA	NA	NA	NA	NA	NA	NA	NA	NA
m	24.5332653061224	51	MVAM	NA	22	NA	504	9.19999980926514	159	260	NA	33	NA	65	10.1000003814697	NA	NA	80	16	70	0.800000011920929	4	84	2	137	NA	436	64	NA	NA	6.09999990463257	NA	NA	NA	NA	NA	NA	NA	NA	NA	NA	NA	NA	NA	NA	NA	NA	NA	NA
m	26.5418367346939	52	LVAM	NA	NA	NA	NA	NA	NA	NA	NA	NA	NA	NA	NA	NA	NA	NA	NA	NA	NA	NA	NA	NA	NA	NA	NA	NA	NA	NA	NA	NA	NA	NA	NA	NA	NA	NA	NA	NA	NA	NA	NA	NA	NA	NA	NA	NA	NA
m	23.8774629386376	50	LVAM	NA	15	NA	382	9.60000038146973	182	163	NA	43.7000007629395	NA	82	6.6399998664856	NA	NA	102	14.1000003814697	49	0.5	4.69999980926514	117	2	137	NA	345	98	NA	NA	4.80000019073486	NA	NA	NA	NA	NA	NA	NA	NA	NA	NA	NA	NA	NA	NA	NA	NA	NA	NA
m	25.102162269391	42	LVAM	4.30000019073486	15	16	407	9.30000019073486	235	94	9.89999961853027	29.2999992370605	87	149	7.42000007629395	5	13	80	14.3000001907349	63	0.899999976158142	4.19999980926514	161	2	142	157	803	54	301	29	4.69999980926514	40	0.899999976158142	30	0.600000023841858	44.2999992370605	1600	35.2000007629395	29.6000003814697	32.2999992370605	92	400	9.39999961853027	10.3999996185303	2500	53.7000007629395	211	4.82999992370605	13.6999998092651
m	28.7933207309389	49	LVAM	NA	NA	NA	NA	NA	NA	NA	NA	NA	NA	NA	NA	NA	NA	NA	NA	NA	NA	NA	NA	NA	NA	NA	NA	NA	NA	NA	NA	NA	NA	NA	NA	NA	NA	NA	NA	NA	NA	NA	NA	NA	NA	NA	NA	NA	NA
m	32.9277462717916	47	MVAM	4.59999990463257	22	28	745	9.80000019073486	265	249	13.3000001907349	38	84	247	24	7.90000009536743	21	90	15.3999996185303	45	0.800000011920929	5.19999980926514	184	2	139	32	461	185	265	32	5.90000009536743	30	0.5	77	1.29999995231628	45.7000007629395	1805	30.6000003814697	29.1000003814697	33.7000007629395	86.1999969482422	537	9.10000038146973	9	3452	58.5	309	5.30000019073486	13.1999998092651
m	27.3445945945946	40	LVAM	4.90000009536743	17	24	576	9.89999961853027	181	494	15.5	53	121	136	20.7000007629395	9.10000038146973	11	80	15.8000001907349	61	0.200000002980232	4.30000019073486	114	2.29999995231628	140	69	631	61	307	39	3.29999995231628	NA	NA	NA	NA	NA	NA	NA	NA	NA	NA	NA	NA	NA	NA	NA	NA	NA	NA
m	23.7729468599034	41	LVAM	NA	NA	NA	NA	9.60000038146973	253	146	NA	45	NA	129	15.3999996185303	NA	NA	84	15.3000001907349	62	NA	NA	191	2.09999990463257	NA	NA	NA	96	NA	NA	NA	NA	NA	NA	NA	NA	NA	NA	NA	NA	NA	NA	NA	NA	NA	NA	NA	NA	NA
f	20.8947222222222	51	MVAM	4.90000009536743	21	24	651	9.80000019073486	288	74	7.69999980926514	30	65	49	19.7999992370605	NA	8	76	13.5	155	1.39999997615814	3.59999990463257	118	1.79999995231628	137	79	26	48	350	19	7.59999990463257	38	0.5	30	0.400000005960464	39.5999984741211	1657	21.7999992370605	31.5	34.0999984741211	92.3000030517578	532	7	10	5343	70.3000030517578	230	4.28999996185303	12.6000003814697
f	21.6307692307692	42	MVAM	3.90000009536743	27	29	154	9.10000038146973	226	82	8.60000038146973	18	123	76	11.8000001907349	NA	15	85	13.1000003814697	102	0.300000011920929	4.69999980926514	111	1.79999995231628	139	163	45	52	305	40	3.5	39	1.10000002384186	161	4.59999990463257	39.7999992370605	1495	42.7000007629395	32.0999984741211	32.9000015258789	97.5	231	6.59999990463257	11.3999996185303	1575	45	234	4.07999992370605	12.5
m	28.5885736956953	52	LVAM	5	49	46	837	9.89999961853027	223	243	7.90000009536743	31	93	170	24	7.99900007247925	26	107	15.8999996185303	54	0.400000005960464	NA	135	2.09999990463257	139	32	530	199	342	27	5.59999990463257	90	1.60000002384186	319	5.69999980926514	47.2000007629395	2229	39.7999992370605	31.7000007629395	33.7000007629395	94.1999969482422	599	10.6999998092651	10.5	2363	42.2000007629395	260	5.01000022888184	12.5
m	NA	55	SED	NA	NA	NA	NA	NA	NA	NA	NA	NA	NA	NA	NA	NA	NA	NA	NA	NA	NA	NA	NA	NA	NA	NA	NA	NA	NA	NA	NA	NA	NA	NA	NA	NA	NA	NA	NA	NA	NA	NA	NA	NA	NA	NA	NA	NA	NA
m	23.0103154136084	45	LVAM	NA	NA	NA	NA	NA	NA	NA	NA	NA	NA	NA	NA	NA	NA	NA	NA	NA	NA	NA	NA	NA	NA	NA	NA	NA	NA	NA	NA	NA	NA	NA	NA	NA	NA	NA	NA	NA	NA	NA	NA	NA	NA	NA	NA	NA	NA
m	24.5202702702703	41	LVAM	NA	NA	NA	NA	NA	NA	NA	NA	NA	NA	NA	NA	NA	NA	NA	NA	NA	NA	NA	NA	NA	NA	NA	NA	NA	NA	NA	NA	NA	NA	NA	NA	NA	NA	NA	NA	NA	NA	NA	NA	NA	NA	NA	NA	NA	NA
f	22.5008650519031	54	LVAM	NA	NA	NA	NA	NA	NA	NA	NA	NA	NA	NA	NA	NA	NA	NA	NA	NA	NA	NA	NA	NA	NA	NA	NA	NA	NA	NA	NA	NA	NA	NA	NA	NA	NA	NA	NA	NA	NA	NA	NA	NA	NA	NA	NA	NA	NA
m	25.7243385250516	42	MVAM	4.80000019073486	19	20	593	9.69999980926514	228	144	5.19999980926514	29	147	206	16.2999992370605	14.1999998092651	13	75	15.6000003814697	47	0.200000002980232	4.09999990463257	159	2.09999990463257	139	30	739	104	272	54	7.90000009536743	47	0.600000023841858	190	2.40000009536743	46.7000007629395	2583	32.7000007629395	30	33.2999992370605	90	395	5	8.80000019073486	4685	59.2999992370605	239	5.19000005722046	12.1999998092651
m	39.4540816326531	34	LVAM	NA	NA	NA	NA	NA	NA	NA	NA	NA	NA	NA	NA	NA	NA	NA	NA	NA	NA	NA	NA	NA	NA	NA	NA	NA	NA	NA	NA	NA	NA	NA	NA	NA	NA	NA	NA	NA	NA	NA	NA	NA	NA	NA	NA	NA	NA
m	25.1763085399449	39	LVAM	NA	NA	NA	NA	NA	NA	NA	NA	NA	NA	NA	NA	NA	NA	NA	NA	NA	NA	NA	NA	NA	NA	NA	NA	NA	NA	NA	NA	NA	NA	NA	NA	NA	NA	NA	NA	NA	NA	NA	NA	NA	NA	NA	NA	NA	NA
m	28.559375	56	LVAM	NA	NA	NA	1355	9.69999980926514	208	105	NA	48.2999992370605	NA	262	8.30000019073486	NA	NA	77	15.8000001907349	43	NA	3.59999990463257	145	2.09999990463257	139	NA	527	132	NA	NA	6.19999980926514	NA	NA	NA	NA	NA	NA	NA	NA	NA	NA	NA	NA	NA	NA	NA	NA	NA	NA
m	22.3130331283475	64	LVAM	4.19999980926514	25	38	303	9.39999961853027	163	472	11.3999996185303	54	155	23	17.6000003814697	7.05900001525879	14	86	15	92	0.300000011920929	3.90000009536743	59	2.09999990463257	139	51	535	43	380	41	5.59999990463257	28	0.5	90	1.60000002384186	45.0999984741211	1098	19.6000003814697	33.9000015258789	33.2999992370605	102	560	10	9.19999980926514	3825	68.3000030517578	220	4.42000007629395	11.8000001907349
m	23.0103154136084	46	LVAM	4.69999980926514	60	51	1166	9.60000038146973	196	285	22.2999992370605	45	112	51	19.2000007629395	1.03299999237061	43	96	15.1999998092651	63	4	3.90000009536743	113	2.09999990463257	139	26	61.2999992370605	100	386	29	3.74000000953674	0	0.600000023841858	0	1	48.2000007629395	1100	28.6000003814697	32.2999992370605	31.5	102.599998474121	300	6.90000009536743	11	2400	62.9000015258789	187	4.69000005722046	12.5
f	25.0854238754325	57	LVAM	4	NA	NA	NA	NA	NA	NA	NA	NA	NA	NA	NA	NA	10	78	NA	NA	NA	NA	83	NA	NA	NA	NA	60	268	NA	NA	NA	1.39999997615814	NA	0.5	NA	1415	NA	NA	NA	NA	NA	8.80000019073486	NA	NA	NA	NA	NA	12.6000003814697
m	20.7482638888889	38	LVAM	NA	NA	NA	NA	NA	NA	NA	NA	NA	NA	NA	NA	NA	NA	NA	NA	NA	NA	NA	NA	NA	NA	NA	NA	NA	NA	NA	NA	NA	NA	NA	NA	NA	NA	NA	NA	NA	NA	NA	NA	NA	NA	NA	NA	NA	NA
f	20.5244696492334	53	MVAM	NA	19	NA	365	9.10000038146973	216	129	NA	43	NA	31	11.6000003814697	NA	NA	85	13.3000001907349	82	3.09999990463257	4.59999990463257	121	1.89999997615814	138	NA	36	67	NA	NA	6.5	NA	NA	NA	NA	NA	NA	NA	NA	NA	NA	NA	NA	NA	NA	NA	NA	NA	NA
f	20.1332544378698	52	LVAM	NA	NA	NA	NA	NA	NA	NA	NA	NA	NA	NA	NA	NA	NA	NA	NA	NA	NA	NA	NA	NA	NA	NA	NA	NA	NA	NA	NA	NA	NA	NA	NA	NA	NA	NA	NA	NA	NA	NA	NA	NA	NA	NA	NA	NA	NA
m	26.4674012855831	45	SED	4.5	63	29	437	9.5	236	241	4.90000009536743	15	102	171	12.5	8.39999961853027	27	94	15.6000003814697	47	4.09999990463257	4.19999980926514	180	2.29999995231628	140	11	429	104	348	29	6.5	NA	NA	NA	NA	NA	NA	NA	NA	NA	NA	NA	NA	NA	NA	NA	NA	NA	NA
m	26.6936231884058	38	SED	NA	NA	NA	NA	NA	NA	NA	NA	NA	NA	NA	NA	NA	NA	NA	NA	NA	NA	NA	NA	NA	NA	NA	NA	NA	NA	NA	NA	NA	NA	NA	NA	NA	NA	NA	NA	NA	NA	NA	NA	NA	NA	NA	NA	NA	NA
m	20.3724048442907	42	MVAM	4.69999980926514	16	20	478	9.80000019073486	147	142	11.1000003814697	64.0999984741211	96	31	5.90999984741211	8.5	15	91	15.3000001907349	42	0.200000002980232	4.09999990463257	91	1.70000004768372	139	65	586	68	334	29	3.29999995231628	20	0.600000023841858	60	1.79999995231628	50.5999984741211	1700	51.5	32.5	30.2000007629395	107.400001525879	200	7	11.3000001907349	1300	39.0999984741211	219	4.71000003814697	13.6000003814697
m	18.7141203703704	38	SED	NA	NA	NA	NA	9.80000019073486	214	80	NA	35	NA	140	11.6000003814697	NA	NA	80	15.6000003814697	59	NA	NA	134	2.09999990463257	NA	NA	NA	105	NA	NA	NA	NA	NA	NA	NA	NA	NA	NA	NA	NA	NA	NA	NA	NA	NA	NA	NA	NA	NA
m	25.6117393932243	48	LVAM	NA	NA	NA	NA	NA	NA	NA	NA	NA	NA	NA	NA	NA	NA	NA	NA	NA	NA	NA	NA	NA	NA	NA	NA	NA	NA	NA	NA	NA	NA	NA	NA	NA	NA	NA	NA	NA	NA	NA	NA	NA	NA	NA	NA	NA	NA
m	NA	45	LVAM	NA	NA	NA	NA	NA	NA	NA	NA	NA	NA	NA	NA	NA	NA	NA	NA	NA	NA	NA	NA	NA	NA	NA	NA	NA	NA	NA	NA	NA	NA	NA	NA	NA	NA	NA	NA	NA	NA	NA	NA	NA	NA	NA	NA	NA	NA
m	26.3839369487709	35	MVAM	NA	17	NA	542	NA	NA	191	7.19999980926514	37	NA	121	NA	7.30000019073486	NA	NA	14.3999996185303	NA	0.400000005960464	NA	NA	NA	NA	21	354	NA	NA	NA	NA	NA	NA	NA	NA	NA	NA	NA	NA	NA	NA	NA	NA	NA	NA	NA	NA	NA	NA
f	19.9668639053254	46	HVAM	NA	14	NA	302	9.19999980926514	138	81	NA	37	NA	37	17.2999992370605	NA	NA	89	13	66	NA	4.80000019073486	61	2.09999990463257	142	NA	20	70	NA	NA	5.09999990463257	NA	NA	NA	NA	NA	NA	NA	NA	NA	NA	NA	NA	NA	NA	NA	NA	NA	NA
m	24.9521604938272	49	LVAM	NA	NA	NA	NA	NA	NA	NA	NA	NA	NA	NA	NA	NA	NA	NA	NA	NA	NA	NA	NA	NA	NA	NA	NA	NA	NA	NA	NA	NA	NA	NA	NA	NA	NA	NA	NA	NA	NA	NA	NA	NA	NA	NA	NA	NA	NA
m	22.3755787037037	51	MVAM	4.5	26	21	566	9	188	155	11.6999998092651	54	149	68	8.80000019073486	9.99899959564209	28	97	16.7000007629395	70	0.300000011920929	3.70000004768372	105	1.79999995231628	134	62	829	51	332	45	3.09999990463257	19	0.600000023841858	31	1	49.2000007629395	1789	57.7000007629395	30.7999992370605	33.9000015258789	90.5999984741211	319	10.3000001907349	12.3000001907349	942	30.3999996185303	162	5.42999982833862	12.8999996185303
m	30.102508650519	51	LVAM	4.19999980926514	16	20	357	8.89999961853027	246	150	13.8999996185303	29	79	88	18	2.59999990463257	15	83	14	61	2.5	4.69999980926514	170	2	138	25	207	77	319	25	4.59999990463257	NA	NA	NA	NA	NA	NA	NA	NA	NA	NA	NA	NA	NA	NA	NA	NA	NA	NA
m	21.8243243243243	37	LVAM	NA	NA	NA	NA	NA	NA	NA	NA	NA	NA	NA	NA	NA	NA	NA	NA	NA	NA	NA	NA	NA	NA	NA	NA	NA	NA	NA	NA	NA	NA	NA	NA	NA	NA	NA	NA	NA	NA	NA	NA	NA	NA	NA	NA	NA	NA
m	25.8244897959184	57	LVAM	4.69999980926514	17	16	403	9.10000038146973	218	66	11.5	26	149	272	10.3000001907349	11	26	88	15.6000003814697	65	0.400000005960464	4.59999990463257	134	2.29999995231628	142	32	600	93	271	55	4.80000019073486	10	0.200000002980232	144	3	47.5	1618	33.7000007629395	31.2000007629395	32.7999992370605	95.3000030517578	312	6.5	11	2717	56.5999984741211	219	4.98000001907349	13.8000001907349
f	21.9247048340388	54	LVAM	NA	NA	NA	NA	9.19999980926514	170	104	NA	31	NA	42	14.8999996185303	NA	NA	80	14.5	76	NA	NA	91	2.20000004768372	NA	NA	NA	55	NA	NA	NA	NA	NA	NA	NA	NA	NA	NA	NA	NA	NA	NA	NA	NA	NA	NA	NA	NA	NA
m	NA	62	LVAM	NA	21	NA	660	9.19999980926514	195	53	NA	55	NA	45	18.2000007629395	NA	NA	76	14.8000001907349	63	NA	4.30000019073486	125	2	142	NA	553	55	NA	NA	3.29999995231628	NA	NA	NA	NA	NA	NA	NA	NA	NA	NA	NA	NA	NA	NA	NA	NA	NA	NA
m	27.1940091251736	43	LVAM	NA	20	NA	389	9.39999961853027	196	337	NA	33	NA	96	18.5	NA	NA	93	14.5	44	0.699999988079071	4.09999990463257	131	2	135	NA	437	103	NA	NA	4.69999980926514	52	1.10000002384186	52	1.10000002384186	42.9000015258789	1800	38.2999992370605	30.3999996185303	33.7999992370605	89.9000015258789	390	8.30000019073486	10.1000003814697	2406	51.2000007629395	253	4.76999998092651	12.3999996185303
f	21.1416437098255	42	MVAM	NA	NA	NA	NA	NA	NA	NA	NA	NA	NA	NA	NA	NA	NA	NA	NA	NA	NA	NA	NA	NA	NA	NA	NA	NA	NA	NA	NA	NA	NA	NA	NA	NA	NA	NA	NA	NA	NA	NA	NA	NA	NA	NA	NA	NA	NA
m	21.4104179794161	49	LVAM	NA	NA	NA	565	9.60000038146973	184	122	NA	34.5	NA	103	14.1000003814697	NA	NA	47	15.3000001907349	80	NA	3.79999995231628	104	1.89999997615814	144	NA	381	56	NA	NA	3.20000004768372	NA	NA	NA	NA	NA	NA	NA	NA	NA	NA	NA	NA	NA	NA	NA	NA	NA	NA
m	24.743595455558	46	LVAM	NA	NA	NA	NA	NA	NA	NA	NA	NA	NA	NA	NA	NA	NA	NA	NA	NA	NA	NA	NA	NA	NA	NA	NA	NA	NA	NA	NA	NA	NA	NA	NA	NA	NA	NA	NA	NA	NA	NA	NA	NA	NA	NA	NA	NA	NA
m	23.8672839506173	48	MVAM	5	26	23	1258	10.1000003814697	153	214	4.90000009536743	38	100	144	18.3999996185303	9.30000019073486	12	89	15	47	0.400000005960464	4.59999990463257	89	2.09999990463257	144	30	518	84	326	31	4.5	32	0.699999988079071	158	3.5	43.7000007629395	1872	41.5999984741211	31.3999996185303	34.2999992370605	91.4000015258789	356	7.90000009536743	10.1000003814697	2084	46.2999992370605	259	4.78000020980835	12.3999996185303
m	29.8359298172972	46	LVAM	4.80000019073486	34	21	867	9.69999980926514	232	139	4.09999990463257	44	113	424	10.3999996185303	7.45499992370605	23	87	14	53	2	4.19999980926514	164	2.09999990463257	138	22	434	57	290	39	5.19999980926514	31	0.600000023841858	57	1.10000002384186	40.2999992370605	1576	30.2999992370605	31.6000003814697	34.7000007629395	91	478	9.19999980926514	9.80000019073486	3058	58.7999992370605	160	4.42999982833862	12.8999996185303
m	24.8065532451166	49	MVAM	NA	NA	NA	NA	NA	NA	NA	NA	NA	NA	NA	NA	NA	NA	NA	NA	NA	NA	NA	NA	NA	NA	NA	NA	NA	NA	NA	NA	NA	NA	NA	NA	NA	NA	NA	NA	NA	NA	NA	NA	NA	NA	NA	NA	NA	NA
m	19.2449910731998	47	LVAM	4.90000009536743	13	15	529	10.3000001907349	250	44	20.2000007629395	46	161	86	16.3999996185303	10.8540000915527	12	75	15.8999996185303	58	0.300000011920929	NA	170	1.89999997615814	138	65	923	102	293	55	2.90000009536743	73	2.5	305	10.5	43.9000015258789	998	34.4000015258789	32.7999992370605	36.2000007629395	90.5	255	8.80000019073486	10	1270	43.7999992370605	169	4.84999990463257	12
m	31.746481831548	51	LVAM	4.80000019073486	24	18	330	9.69999980926514	212	242	9	16	139	112	14.3999996185303	5.97499990463257	29	75	14.5	51	2.5	4.40000009536743	131	1.79999995231628	140	22	345	160	361	39	5.80000019073486	52	0.899999976158142	81	1.39999997615814	44.0999984741211	1926	33.2000007629395	32.2000007629395	32.9000015258789	97.8000030517578	580	10	10.8000001907349	3161	54.5	231	4.51000022888184	13.1000003814697
m	21.4263117283951	60	MVAM	NA	NA	NA	702	9.10000038146973	207	209	NA	24.2999992370605	NA	130	16.1000003814697	NA	NA	87	14.6000003814697	85	NA	3.70000004768372	114	2.20000004768372	137	NA	648	54	NA	NA	3.40000009536743	NA	NA	NA	NA	NA	NA	NA	NA	NA	NA	NA	NA	NA	NA	NA	NA	NA	NA
m	21.3030303030303	35	SED	4.40000009536743	34	19	424	10	123	132	11.8000001907349	28	129	137	13.8999996185303	9.79100036621094	10	85	15.6000003814697	50	0.400000005960464	NA	61	1.89999997615814	138	47	744	50	301	43	4.59999990463257	32	0.699999988079071	253	5.5	46.4000015258789	1633	35.5	28	33.5999984741211	83.1999969482422	432	9.39999961853027	10.6000003814697	2249	48.9000015258789	302	5.57999992370605	12.6999998092651
m	23.4286847847649	65	LVAM	NA	NA	NA	NA	NA	NA	NA	NA	NA	NA	NA	NA	NA	NA	NA	NA	NA	NA	NA	NA	NA	NA	NA	NA	NA	NA	NA	NA	NA	NA	NA	NA	NA	NA	NA	NA	NA	NA	NA	NA	NA	NA	NA	NA	NA	NA
m	22.0447664359862	63	HVAM	4.59999990463257	21	30	587	9.89999961853027	271	448	8.39999961853027	33	112	174	15.3999996185303	6.9210000038147	14	72	14.8000001907349	93	0.400000005960464	4.09999990463257	163	2.29999995231628	139	56	538	55	NA	NA	5.09999990463257	82	1.60000002384186	51	1	43.2000007629395	1168	22.8999996185303	32	34.2999992370605	93.5	377	7.40000009536743	10.8000001907349	3422	67.0999984741211	246	4.61999988555908	12.6999998092651
f	22.3945199376253	40	MVAM	4.59999990463257	38	27	585	9.30000019073486	167	103	15.3999996185303	35	85	25	11.3999996185303	NA	23	83	13.8999996185303	51	0.800000011920929	4.69999980926514	100	2	140	86	17	73	310	27	5.09999990463257	51	1	51	1	42.9000015258789	979	19.2000007629395	30	32.4000015258789	92.5	301	5.90000009536743	12.5	3718	72.9000015258789	132	4.6399998664856	11.5
f	22.6291124260355	40	MVAM	4.09999990463257	18	19	624	9.39999961853027	198	69	14.1000003814697	41	113	76	13.1000003814697	NA	12	85	14.3000001907349	64	1.89999997615814	4.09999990463257	114	2	139	82	28	94	299	38	4.5	50	1.10000002384186	99	2.20000004768372	43.7999992370605	2223	49.4000015258789	30.2000007629395	32.5999984741211	92.5999984741211	369	8.19999980926514	10.3000001907349	1760	39.0999984741211	297	4.73000001907349	12.3000001907349
m	20.2302158273381	43	MVAM	4.69999980926514	14	12	536	9.69999980926514	213	68	19.3999996185303	22.6000003814697	97	31	12.3800001144409	5.5	13	86	16.2000007629395	72	0.200000002980232	4.5	107	2.40000009536743	140	30	345	167	390	25	5	70	1.39999997615814	110	2.20000004768372	51.0999984741211	1500	29.8999996185303	30.1000003814697	31.7000007629395	95	400	8.19999980926514	10.8999996185303	2900	57.9000015258789	271	5.38000011444092	13.6000003814697
m	25.5375510204082	32	SED	NA	NA	NA	NA	9.5	192	221	NA	30.1000003814697	NA	134	15	NA	NA	86	16.7000007629395	70	NA	NA	124	2.20000004768372	NA	NA	NA	166	NA	NA	NA	NA	NA	NA	NA	NA	NA	NA	NA	NA	NA	NA	NA	NA	NA	NA	NA	NA	NA
m	23.2420408163265	35	LVAM	5	36	23	387	10.3999996185303	208	88	9.10000038146973	37	128	133	14.8999996185303	5.36999988555908	61	90	14.8999996185303	44	2	4	141	1.89999997615814	140	20	299	116	384	33	5.90000009536743	30	0.5	248	4.19999980926514	43	2041	34.5999984741211	28.8999996185303	34.7000007629395	83.3000030517578	413	7	10.1000003814697	3168	53.7000007629395	226	5.15999984741211	12.8000001907349
m	22.9540251454307	36	LVAM	4.40000009536743	29	26	429	9.30000019073486	169	215	15.8999996185303	41	116	110	9.80000019073486	12.1470003128052	19	85	13.6999998092651	69	0.400000005960464	4.30000019073486	84	2.09999990463257	139	61	1030	73	217	53	2.09999990463257	19	0.899999976158142	29	1.39999997615814	41.2999992370605	668	31.7999992370605	31.7000007629395	33.2000007629395	95.5999984741211	315	15	11.3999996185303	1069	50.9000015258789	171	4.32000017166138	12.6999998092651
m	NA	60	LVAM	NA	29	NA	387	10	223	133	NA	40	NA	269	9.80000019073486	NA	NA	86	15.5	47	0.600000023841858	4.90000009536743	132	2.20000004768372	139	NA	239	308	NA	NA	7.40000009536743	NA	NA	NA	NA	NA	NA	NA	NA	NA	NA	NA	NA	NA	NA	NA	NA	NA	NA
m	27.9934210526316	41	LVAM	NA	NA	NA	882	9.30000019073486	128	698	NA	23.7999992370605	NA	252	9.80000019073486	NA	NA	43	16.1000003814697	63	NA	3.79999995231628	79	2.20000004768372	141	NA	575	50	NA	NA	5.80000019073486	NA	NA	NA	NA	NA	NA	NA	NA	NA	NA	NA	NA	NA	NA	NA	NA	NA	NA
f	26.1446280991736	36	LVAM	NA	NA	NA	477	9.89999961853027	180	332	NA	24.7000007629395	NA	70	14.8000001907349	NA	NA	96	14.1000003814697	87	NA	5.40000009536743	83	2	140	NA	20	50	NA	NA	7.19999980926514	NA	NA	NA	NA	NA	NA	NA	NA	NA	NA	NA	NA	NA	NA	NA	NA	NA	NA
m	24.0426	37	LVAM	NA	NA	NA	NA	NA	NA	NA	NA	NA	NA	NA	NA	NA	NA	NA	NA	NA	NA	NA	NA	NA	NA	NA	NA	NA	NA	NA	NA	NA	NA	NA	NA	NA	NA	NA	NA	NA	NA	NA	NA	NA	NA	NA	NA	NA	NA
m	24.2463265306122	35	LVAM	NA	NA	NA	NA	NA	NA	NA	NA	NA	NA	NA	NA	NA	NA	NA	NA	NA	NA	NA	NA	NA	NA	NA	NA	NA	NA	NA	NA	NA	NA	NA	NA	NA	NA	NA	NA	NA	NA	NA	NA	NA	NA	NA	NA	NA	NA
m	26.4662508353754	40	SED	NA	NA	NA	NA	NA	NA	NA	NA	NA	NA	NA	NA	NA	NA	NA	NA	NA	NA	NA	NA	NA	NA	NA	NA	NA	NA	NA	NA	NA	NA	NA	NA	NA	NA	NA	NA	NA	NA	NA	NA	NA	NA	NA	NA	NA	NA
f	20.0263370061811	34	SED	NA	NA	NA	NA	NA	NA	NA	NA	NA	NA	NA	NA	NA	NA	NA	NA	NA	NA	NA	NA	NA	NA	NA	NA	NA	NA	NA	NA	NA	NA	NA	NA	NA	NA	NA	NA	NA	NA	NA	NA	NA	NA	NA	NA	NA	NA
m	26.3839369487709	39	LVAM	NA	NA	NA	NA	9.07999992370606	135.52099609375	198	NA	23.6350002288818	NA	264	9.92899990081787	NA	NA	82.8830032348633	14.1000003814697	49.0349998474121	NA	NA	74.5169982910156	2.26300001144409	NA	NA	NA	60.1769981384277	NA	NA	NA	NA	NA	NA	NA	NA	NA	NA	NA	NA	NA	NA	NA	NA	NA	NA	NA	NA	NA
m	23.2892283277128	54	LVAM	5.09999990463257	16	19	668	9.60000038146973	207	85	8.19999980926514	25	97	273	13.3000001907349	9.21199989318848	18	74	16.8999996185303	72	0.800000011920929	4.5	120	2.20000004768372	140	54	726	48	314	31	5.19999980926514	83	1.60000002384186	120	2.29999995231628	49.2000007629395	2215	42.5999984741211	32.5999984741211	34.2999992370605	94.8000030517578	411	7.90000009536743	12	2371	45.5999984741211	222	5.19000005722046	13.1000003814697
m	24.6809413580247	61	LVAM	NA	28	NA	314	10.1000003814697	248	86	NA	31.6000003814697	NA	273	11.5900001525879	NA	NA	75	15.6999998092651	90	2.29999995231628	4.40000009536743	141	2.20000004768372	NA	NA	210	85	NA	NA	4.30000019073486	NA	NA	NA	NA	NA	NA	NA	NA	NA	NA	NA	NA	NA	NA	NA	NA	NA	NA
m	27.1940091251736	36	LVAM	4.59999990463257	17	21	670	9.69999980926514	210	139	10.3999996185303	53	71	36	10.8000001907349	6.53000020980835	20	100	13.8999996185303	56	1.10000002384186	4.30000019073486	135	1.79999995231628	138	39	455	91	341	21	3.90000009536743	20	0.5	179	4.59999990463257	42.5999984741211	1162	29.7999992370605	30.1000003814697	32.5999984741211	92.1999969482422	410	10.5	11.3999996185303	2129	54.5999984741211	207	4.61999988555908	12.3999996185303
f	25.4990817263545	53	SED	NA	NA	NA	NA	NA	NA	NA	NA	NA	NA	NA	NA	NA	NA	NA	NA	NA	NA	NA	NA	NA	NA	NA	NA	NA	NA	NA	NA	NA	NA	NA	NA	NA	NA	NA	NA	NA	NA	NA	NA	NA	NA	NA	NA	NA	NA
m	24.9636734693878	35	LVAM	NA	NA	NA	NA	NA	NA	NA	NA	NA	NA	NA	NA	NA	NA	NA	NA	NA	NA	NA	NA	NA	NA	NA	NA	NA	NA	NA	NA	NA	NA	NA	NA	NA	NA	NA	NA	NA	NA	NA	NA	NA	NA	NA	NA	NA	NA
m	26.5418367346939	38	LVAM	NA	NA	NA	NA	NA	NA	NA	NA	NA	NA	NA	NA	NA	NA	NA	NA	NA	NA	NA	NA	NA	NA	NA	NA	NA	NA	NA	NA	NA	NA	NA	NA	NA	NA	NA	NA	NA	NA	NA	NA	NA	NA	NA	NA	NA	NA
m	35.4236591695502	49	SED	NA	NA	NA	NA	NA	NA	NA	NA	NA	NA	NA	NA	NA	NA	NA	NA	NA	NA	NA	NA	NA	NA	NA	NA	NA	NA	NA	NA	NA	NA	NA	NA	NA	NA	NA	NA	NA	NA	NA	NA	NA	NA	NA	NA	NA	NA
m	31.1902006172839	59	HVAM	4.40000009536743	27	26	498	9.10000038146973	173	188	10.1000003814697	48	92	240	14.3999996185303	7.5	20	119	14.8000001907349	37	1.60000002384186	4	112	2.09999990463257	141	28	430	114	249	37	4.09999990463257	NA	NA	NA	NA	NA	NA	NA	NA	NA	NA	NA	NA	NA	NA	NA	NA	NA	NA
m	24.4048799841301	34	LVAM	4.59999990463257	21	28	629	9.60000038146973	166	323	9.80000019073486	27	105	38	13.6000003814697	10.4340000152588	20	89	16	54	0.300000011920929	4.30000019073486	101	1.89999997615814	140	51	818.900024414062	55	353	30	4	100	1.39999997615814	0	0.800000011920929	46.7999992370605	1900	48.9000015258789	28	34.2000007629395	NA	200	5.40000009536743	NA	1700	43.5	142	5.71999979019165	NA
f	25.3700155936734	55	LVAM	4.69999980926514	NA	NA	NA	NA	234	NA	NA	NA	139	NA	NA	NA	21	96	14.1999998092651	100	NA	NA	110	NA	NA	NA	NA	127	403	34	5.40000009536743	32	0.600000023841858	49	0.899999976158142	42.5999984741211	1642	30.3999996185303	30.5	33.2999992370605	91.5999984741211	454	8.39999961853027	9.80000019073486	3224	59.7000007629395	216	4.65000009536743	13.1000003814697
m	28.4491172386431	51	LVAM	NA	21	NA	436	9.69999980926514	175	276	NA	39	NA	103	13.3999996185303	NA	NA	103	14.8999996185303	59	2.5	4.40000009536743	95	2.09999990463257	140	NA	432	124	NA	NA	6.59999990463257	NA	NA	NA	NA	NA	NA	NA	NA	NA	NA	NA	NA	NA	NA	NA	NA	NA	NA
f	23.4010560146924	61	LVAM	4.30000019073486	13	23	599	10.5	213	141	17.7999992370605	34	143	71	15.8999996185303	NA	13	81	14.5	69	0.300000011920929	4.80000019073486	126	2.09999990463257	142	53	28	85	399	36	6.40000009536743	38	0.600000023841858	198	3.09999990463257	45.7999992370605	2784	43.5	29.7999992370605	31.7000007629395	94.1999969482422	429	6.69999980926514	11.8999996185303	2950	46.0999984741211	286	4.8600001335144	13.1000003814697
f	21.1325692041523	56	LVAM	3.70000004768372	15	17	563	8.80000019073486	220	62	20.2000007629395	43	70	18	10	NA	8	87	13.1999998092651	69	0.200000002980232	4.19999980926514	136	2	138	161	30	62	271	26	5.19999980926514	52	1	198	3.79999995231628	39.9000015258789	1539	29.6000003814697	31.2000007629395	33.0999984741211	94.3000030517578	458	8.80000019073486	9.5	2954	56.7999992370605	365	4.23000001907349	12.8000001907349
m	22.3130331283475	44	MVAM	NA	NA	NA	512	9.39999961853027	175	116	NA	28.1000003814697	NA	82	17.2000007629395	NA	NA	94	15.1999998092651	63	NA	4.59999990463257	114	2.20000004768372	139	NA	759	43	NA	NA	3.09999990463257	NA	NA	NA	NA	NA	NA	NA	NA	NA	NA	NA	NA	NA	NA	NA	NA	NA	NA
m	26.9150962110692	50	MVAM	NA	NA	NA	297	8.80000019073486	149	1945	NA	28.5	NA	43	12	NA	NA	98	17.2999992370605	30	NA	4.69999980926514	105	2.09999990463257	139	NA	1468	69	NA	NA	5.40000009536743	NA	NA	NA	NA	NA	NA	NA	NA	NA	NA	NA	NA	NA	NA	NA	NA	NA	NA
m	22.690185775943	36	MVAM	4.90000009536743	37	39	499	10.1000003814697	240	389	16.7000007629395	19	198	110	13.3999996185303	8.97500038146973	19	83	15.8999996185303	88	0.600000023841858	4.30000019073486	132	2.09999990463257	141	34	611	101	358	55	4.69999980926514	38	0.800000011920929	277	5.90000009536743	47.2000007629395	2247	47.7999992370605	32.5	33.7000007629395	96.5	296	6.30000019073486	10.1999998092651	1842	39.2000007629395	221	4.8899998664856	12.1999998092651
m	27.9765306122449	61	MVAM	NA	20	NA	310	9	181	185	NA	21	NA	173	16.5	NA	NA	98	14	75	0.600000023841858	4.40000009536743	98	1.79999995231628	139	NA	638	48	NA	NA	4	NA	NA	NA	NA	NA	NA	NA	NA	NA	NA	NA	NA	NA	NA	NA	NA	NA	NA
m	24.3252595155709	40	LVAM	NA	22	NA	NA	NA	NA	NA	NA	39	NA	NA	NA	NA	NA	95	NA	NA	0.400000005960464	NA	NA	NA	NA	NA	390	NA	NA	NA	NA	NA	NA	NA	NA	NA	NA	NA	NA	NA	NA	NA	NA	NA	NA	NA	NA	NA	NA
m	23.6724489795918	34	LVAM	4.69999980926514	19	20	476	10.1000003814697	150	76	17	26	83	144	15.6000003814697	10.0530004501343	15	86	15.3000001907349	61	0.300000011920929	4.19999980926514	74	2.20000004768372	136	57	813	69	290	29	4.40000009536743	62	1.39999997615814	308	7	45.4000015258789	2116	48.0999984741211	32.5999984741211	33.7000007629395	96.8000030517578	409	9.30000019073486	12.1000003814697	1505	34.2000007629395	197	4.69000005722046	11.6999998092651
m	24.4097222222222	28	LVAM	4.69999980926514	20	18	261	9.89999961853027	191	87	9.89999961853027	43	127	82	10.3000001907349	9.07400035858154	16	95	14.8999996185303	69	0.300000011920929	4.69999980926514	106	1.89999997615814	140	39	646	71	360	35	5.30000019073486	21	0.400000005960464	138	2.59999990463257	43.5999984741211	1622	30.6000003814697	31.2999992370605	34.2000007629395	91.5999984741211	588	11.1000003814697	9.5	2931	55.2999992370605	346	4.76000022888184	12.6000003814697
m	26.3572703828605	50	SED	NA	NA	NA	NA	NA	NA	NA	NA	NA	NA	NA	NA	NA	NA	NA	NA	NA	NA	NA	NA	NA	NA	NA	NA	NA	NA	NA	NA	NA	NA	NA	NA	NA	NA	NA	NA	NA	NA	NA	NA	NA	NA	NA	NA	NA	NA
m	24.5370613623569	48	LVAM	4.30000019073486	14	19	250	9.19999980926514	NA	124	NA	38	NA	284	10.8000001907349	NA	NA	88	14.3999996185303	NA	0.400000005960464	3.90000009536743	NA	1.70000004768372	138	NA	1065	NA	NA	NA	4.19999980926514	NA	NA	NA	NA	NA	NA	NA	NA	NA	NA	NA	NA	NA	NA	NA	NA	NA	NA
m	22.6528979238754	52	LVAM	NA	NA	NA	NA	NA	NA	NA	NA	NA	NA	NA	NA	NA	NA	NA	NA	NA	NA	NA	NA	NA	NA	NA	NA	NA	NA	NA	NA	NA	NA	NA	NA	NA	NA	NA	NA	NA	NA	NA	NA	NA	NA	NA	NA	NA	NA
m	26.6361832969649	42	MVAM	NA	NA	NA	384	9.19999980926514	135	173	NA	21.5	NA	84	15.6000003814697	NA	NA	88	14.5	40	NA	3.79999995231628	94	2.09999990463257	139	NA	370	88	NA	NA	6.19999980926514	NA	NA	NA	NA	NA	NA	NA	NA	NA	NA	NA	NA	NA	NA	NA	NA	NA	NA
f	19.575629316106	61	LVAM	NA	NA	NA	NA	9.89999961853027	219	100	NA	27	NA	54	16	NA	NA	84	13.6000003814697	98	NA	NA	110	1.89999997615814	NA	NA	NA	38	NA	NA	5.30000019073486	32	0.600000023841858	138	2.59999990463257	40.4000015258789	2332	44	32.2999992370605	33.7000007629395	96	456	8.60000038146973	11	2343	44.2000007629395	258	4.21000003814697	12
m	30.8538888888889	44	LVAM	NA	NA	NA	NA	NA	NA	NA	NA	NA	NA	NA	NA	NA	NA	NA	NA	NA	NA	NA	NA	NA	NA	NA	NA	NA	NA	NA	NA	NA	NA	NA	NA	NA	NA	NA	NA	NA	NA	NA	NA	NA	NA	NA	NA	NA	NA
m	31.7926440232689	44	LVAM	4.80000019073486	40	33	618	9.69999980926514	208	523	9.69999980926514	45	138	166	19.6000003814697	7.10500001907349	20	94	15.8999996185303	61	0.5	5	127	2.20000004768372	141	31	463	98	363	38	3.70000004768372	30	0.800000011920929	59	1.60000002384186	49.5999984741211	1439	38.9000015258789	29.6000003814697	32.0999984741211	92.1999969482422	426	11.5	10.3999996185303	1746	47.2000007629395	243	5.38000011444092	12.6000003814697
m	26.873766015543	51	LVAM	NA	NA	NA	NA	NA	NA	NA	NA	NA	NA	NA	NA	NA	NA	NA	NA	NA	NA	NA	NA	NA	NA	NA	NA	NA	NA	NA	NA	NA	NA	NA	NA	NA	NA	NA	NA	NA	NA	NA	NA	NA	NA	NA	NA	NA	NA
f	20.0148652053414	44	LVAM	NA	NA	NA	262	9	157	66	NA	31.7000007629395	NA	59	14.1000003814697	NA	NA	82	14.1999998092651	62	NA	4	82	1.79999995231628	138	NA	57	97	NA	NA	4.5	NA	NA	NA	NA	NA	NA	NA	NA	NA	NA	NA	NA	NA	NA	NA	NA	NA	NA
f	21.7860922146636	54	MVAM	NA	NA	NA	NA	NA	NA	NA	NA	NA	NA	NA	NA	NA	NA	NA	NA	NA	NA	NA	NA	NA	NA	NA	NA	NA	NA	NA	NA	NA	NA	NA	NA	NA	NA	NA	NA	NA	NA	NA	NA	NA	NA	NA	NA	NA	NA
f	29.17724609375	59	MVAM	NA	NA	NA	NA	9.5	215	92	NA	30	NA	30	20.3999996185303	NA	NA	101	14.5	84	NA	NA	110	2	NA	NA	NA	99	NA	NA	5.09999990463257	41	0.800000011920929	133	2.59999990463257	42	2219	43.5	29.8999996185303	34.5	86.5999984741211	362	7.09999990463257	8.80000019073486	2346	46	223	4.84999990463257	13.6999998092651
f	20.818870523416	57	LVAM	4.30000019073486	NA	NA	NA	NA	180	NA	NA	NA	140	NA	NA	NA	9	82	13.6999998092651	70	NA	NA	98	NA	NA	NA	NA	42	302	46	3.20000004768372	42	1.29999995231628	51	1.60000002384186	40.7999992370605	1187	37.0999984741211	31.7000007629395	33.5999984741211	94.4000015258789	323	10.1000003814697	11.6000003814697	1597	49.9000015258789	182	4.32000017166138	11.5
m	25.2905405405405	39	SED	NA	NA	NA	NA	NA	NA	NA	NA	NA	NA	NA	NA	NA	NA	NA	NA	NA	NA	NA	NA	NA	NA	NA	NA	NA	NA	NA	NA	NA	NA	NA	NA	NA	NA	NA	NA	NA	NA	NA	NA	NA	NA	NA	NA	NA	NA
f	37.7587890625	33	LVAM	NA	NA	NA	NA	NA	NA	NA	NA	NA	NA	NA	NA	NA	NA	NA	NA	NA	NA	NA	NA	NA	NA	NA	NA	NA	NA	NA	NA	NA	NA	NA	NA	NA	NA	NA	NA	NA	NA	NA	NA	NA	NA	NA	NA	NA	NA
m	32.584162131732	50	SED	NA	NA	NA	NA	NA	NA	NA	NA	NA	NA	NA	NA	NA	NA	NA	NA	NA	NA	NA	NA	NA	NA	NA	NA	NA	NA	NA	NA	NA	NA	NA	NA	NA	NA	NA	NA	NA	NA	NA	NA	NA	NA	NA	NA	NA	NA
m	25.1018693551775	61	MVAM	4	35	31	592	8.89999961853027	137	79	7.69999980926514	62	73	12	21.6000003814697	6.45499992370605	47	83	15.8000001907349	65	0.600000023841858	4.40000009536743	56	1.79999995231628	140	38	446	75	405	18	4.5	32	0.699999988079071	131	2.90000009536743	44.7999992370605	1485	33	31.2999992370605	35.2999992370605	88.9000015258789	401	8.89999961853027	12.6000003814697	2453	54.5	241	5.03999996185303	12.1999998092651
f	21.6258034894399	38	LVAM	NA	NA	NA	NA	NA	NA	NA	NA	NA	NA	NA	NA	NA	NA	NA	NA	NA	NA	NA	NA	NA	NA	NA	NA	NA	NA	NA	NA	NA	NA	NA	NA	NA	NA	NA	NA	NA	NA	NA	NA	NA	NA	NA	NA	NA	NA
m	24.9452111807449	46	SED	NA	NA	NA	NA	NA	NA	NA	NA	NA	NA	NA	NA	NA	NA	NA	NA	NA	NA	NA	NA	NA	NA	NA	NA	NA	NA	NA	NA	NA	NA	NA	NA	NA	NA	NA	NA	NA	NA	NA	NA	NA	NA	NA	NA	NA	NA
m	25.5375510204082	40	MVAM	4.80000019073486	18	26	502	9.60000038146973	201	535	8.80000019073486	23	28	5	15.5	9.01399993896484	11	84	12.8000001907349	76	0.300000011920929	4.30000019073486	108	2.29999995231628	140	69	762	76	467	6	4.5	81	1.79999995231628	99	2.20000004768372	39.2999992370605	1305	29	28.2000007629395	32.5999984741211	86.5999984741211	342	7.59999990463257	12	2673	59.4000015258789	214	4.53999996185303	16.2999992370605
m	20.6126543209877	45	MVAM	NA	20	NA	587	NA	NA	410	9.60000038146973	44	NA	70	NA	5	NA	NA	14.1999998092651	NA	0.200000002980232	NA	NA	NA	NA	37	337	NA	NA	NA	4.30000019073486	22	0.5	82	1.89999997615814	43.2000007629395	1802	41.9000015258789	31.1000003814697	32.9000015258789	94.6999969482422	387	9	10.8999996185303	2008	46.7000007629395	216	4.55999994277954	14
f	19.3063744016125	31	MVAM	4.40000009536743	16	26	980	9.5	108	80	16.5	54	74	150	17.2000007629395	NA	17	87	11.6999998092651	59	0.5	4.5	36	2	137	57	17	57	265	28	4.90000009536743	39	0.800000011920929	113	2.29999995231628	36	1548	31.6000003814697	30	32.5	92.3000030517578	304	6.19999980926514	12.3999996185303	2896	59.0999984741211	146	3.90000009536743	12.3000001907349
m	23.7938461538462	63	MVAM	50	22	29	NA	NA	NA	NA	NA	NA	NA	NA	NA	NA	26	NA	14.5	NA	NA	NA	NA	NA	NA	NA	NA	NA	NA	NA	6.1399998664856	NA	NA	NA	NA	NA	NA	NA	NA	NA	NA	NA	NA	NA	NA	NA	NA	NA	NA
m	23.4907551793272	38	LVAM	NA	NA	NA	NA	9.80000019073486	194	146	NA	37.7999992370605	NA	163	10.8999996185303	NA	NA	98	16.7999992370605	69	NA	NA	131	2.09999990463257	NA	NA	NA	67	NA	NA	NA	NA	NA	NA	NA	NA	NA	NA	NA	NA	NA	NA	NA	NA	NA	NA	NA	NA	NA
f	19.7642733564014	65	MVAM	4.19999980926514	18	35	370	9.60000038146973	235	499	13.8999996185303	52	84	110	15.1000003814697	NA	16	99	13.8999996185303	69	0.300000011920929	4.69999980926514	150	2.09999990463257	139	75	24	65	288	29	3.79999995231628	30	0.800000011920929	91	2.40000009536743	40.2999992370605	954	25.1000003814697	30.8999996185303	34.5	89.5999984741211	270	7.09999990463257	10.6000003814697	2455	64.5999984741211	199	4.5	12.8999996185303
f	22.31201171875	45	LVAM	4.59999990463257	14	15	546	9.39999961853027	164	64	11.1000003814697	16	48	17	24	NA	15	91	13	74	2.40000009536743	4.40000009536743	78	1.79999995231628	140	94	19	51	389	12	7	NA	NA	NA	NA	NA	NA	NA	NA	NA	NA	NA	NA	NA	NA	NA	NA	NA	NA
m	29.2858559809562	52	LVAM	NA	NA	NA	NA	NA	NA	NA	NA	NA	NA	NA	NA	NA	NA	NA	NA	NA	NA	NA	NA	NA	NA	NA	NA	NA	NA	NA	NA	NA	NA	NA	NA	NA	NA	NA	NA	NA	NA	NA	NA	NA	NA	NA	NA	NA	NA
f	21.4644168962351	61	LVAM	NA	17	NA	412	NA	NA	203	7.69999980926514	30	NA	88	NA	NA	NA	NA	12.8000001907349	NA	0.200000002980232	NA	NA	NA	NA	51	15	NA	NA	NA	7.30000019073486	7	0.100000001490116	102	1.39999997615814	39.5	3723	51	32	32.2999992370605	99.1999969482422	321	4.40000009536743	9.69999980926514	3146	43.0999984741211	223	3.98000001907349	13.5
m	26.2831337954211	52	LVAM	4.59999990463257	18	28	1521	9.60000038146973	183	1586	11.6000003814697	31.7000007629395	175	341	13	7.09999990463257	16	84	14.5	70	0.740000009536743	4.40000009536743	110	2	141	42.0999984741211	519	65	319	55	5.09999990463257	NA	NA	NA	NA	NA	NA	NA	NA	NA	NA	NA	NA	NA	NA	NA	NA	NA	NA
f	36.7576694217127	50	SED	NA	22	NA	320	9.39999961853027	133	83	NA	32	NA	14	13.1000003814697	NA	NA	101	13.5	64	12.6999998092651	4.5	60	2	137	NA	35	45	NA	NA	8.30000019073486	75	0.899999976158142	216	2.59999990463257	39.9000015258789	2490	30	27.1000003814697	33.7999992370605	80.3000030517578	432	5.19999980926514	7.80000019073486	5088	61.2999992370605	332	4.96999979019165	14.6000003814697
f	22.2399691358025	36	LVAM	NA	NA	NA	419	9.10000038146973	132	45	NA	23.8999996185303	NA	13	13.3999996185303	NA	NA	76	11.8999996185303	44	NA	4.40000009536743	81	1.5	139	NA	43	55	NA	NA	5.69999980926514	NA	NA	NA	NA	NA	NA	NA	NA	NA	NA	NA	NA	NA	NA	NA	NA	NA	NA
m	22.661674270978	48	MVAM	4.59999990463257	15	28	273	9.60000038146973	250	282	21.8999996185303	21	85	43	20.2999992370605	8.61699962615967	14	83	15.5	77	0.300000011920929	4.59999990463257	133	2.20000004768372	138	60	696	259	284	30	4.40000009536743	40	0.899999976158142	62	1.39999997615814	49.5	1905	43.2999992370605	29.6000003814697	31.2999992370605	94.5999984741211	304	6.90000009536743	11.1000003814697	2090	47.5	249	5.23000001907349	12.6000003814697
f	23.4907551793272	35	LVAM	NA	17	NA	740	9.30000019073486	192	89	NA	48	NA	51	18.5	NA	NA	88	14.1000003814697	72	0.200000002980232	4.30000019073486	106	2.20000004768372	141	NA	38	48	NA	NA	3.59999990463257	32	0.899999976158142	65	1.79999995231628	41.4000015258789	1296	36	32.7999992370605	34.2000007629395	95.9000015258789	266	7.40000009536743	8.5	1940	53.9000015258789	228	4.30999994277954	12.6999998092651
m	36.27791330456	52	SED	4.30000019073486	18	16	382	9.10000038146973	198	117	9.10000038146973	16	107	198	13.6000003814697	5.64900016784668	30	111	14.3999996185303	33	4.80000019073486	NA	134	2.09999990463257	142	9	228	173	351	30	6.69999980926514	20	0.300000011920929	275	4.09999990463257	42.4000015258789	1568	23.3999996185303	30.5	34	89.8000030517578	395	5.90000009536743	11.3999996185303	4442	66.3000030517578	237	4.71999979019165	12.5
m	NA	40	LVAM	NA	NA	NA	523	9.69999980926514	236	236	NA	30.2000007629395	NA	95	16.5	NA	NA	91	15.1999998092651	83	NA	3.70000004768372	147	1.79999995231628	136	NA	626	72	NA	NA	7.30000019073486	NA	NA	NA	NA	NA	NA	NA	NA	NA	NA	NA	NA	NA	NA	NA	NA	NA	NA
m	26.5418367346939	54	MVAM	4.30000019073486	25	22	384	9.10000038146973	155	97	11.6999998092651	25	179	79	18.2000007629395	7.85400009155273	12	88	16.5	51	1	4.19999980926514	79	2.09999990463257	140	33	525	153	316	57	4.40000009536743	9	0.200000002980232	119	2.70000004768372	48	1483	33.7000007629395	32.9000015258789	34.4000015258789	95.5999984741211	299	6.80000019073486	10.3000001907349	2490	56.5999984741211	174	5.01999998092651	12.5
f	20.1733241505969	43	LVAM	NA	NA	NA	NA	NA	NA	NA	NA	NA	NA	NA	NA	NA	NA	NA	NA	NA	NA	NA	NA	NA	NA	NA	NA	NA	NA	NA	NA	NA	NA	NA	NA	NA	NA	NA	NA	NA	NA	NA	NA	NA	NA	NA	NA	NA	NA
m	22.5111882716049	52	LVAM	4.69999980926514	34	28	536	10	191	109	9.89999961853027	52	123	115	20.2999992370605	8.60000038146973	18	96	14.3999996185303	55	0.200000002980232	4.30000019073486	125	2.09999990463257	140	58	566	56	332	37	6.59999990463257	46	0.699999988079071	238	3.59999990463257	43.5	1505	22.7999992370605	29	33	87.8000030517578	422	6.40000009536743	8.89999961853027	4389	66.5	241	4.94999980926514	14.3999996185303
m	22.707730006683	48	HVAM	NA	NA	NA	NA	NA	NA	NA	NA	NA	NA	NA	NA	NA	NA	NA	NA	NA	NA	NA	NA	NA	NA	NA	NA	NA	NA	NA	NA	NA	NA	NA	NA	NA	NA	NA	NA	NA	NA	NA	NA	NA	NA	NA	NA	NA	NA
m	26.1891891891892	47	LVAM	4.69999980926514	27	20	517	9.69999980926514	196	119	14.8999996185303	67.1999969482422	89	94.4000015258789	12.3000001907349	7.17000007629395	12	90	15.1000003814697	51	0.200000002980232	NA	131	2	142	30.7000007629395	466	72	364.100006103516	24.3999996185303	6	0	0	100	0	44.7000007629395	2400	0	29.3999996185303	33.7999992370605	87.0999984741211	400	0	7.09999990463257	3100	0	244	5.1399998664856	14.1999998092651
f	20.25244140625	45	LVAM	NA	NA	NA	NA	NA	NA	NA	NA	NA	NA	NA	NA	NA	NA	NA	NA	NA	NA	NA	NA	NA	NA	NA	NA	NA	NA	NA	NA	NA	NA	NA	NA	NA	NA	NA	NA	NA	NA	NA	NA	NA	NA	NA	NA	NA	NA
m	26.6361832969649	36	LVAM	NA	NA	NA	NA	NA	NA	NA	NA	NA	NA	NA	NA	NA	NA	NA	NA	NA	NA	NA	NA	NA	NA	NA	NA	NA	NA	NA	NA	NA	NA	NA	NA	NA	NA	NA	NA	NA	NA	NA	NA	NA	NA	NA	NA	NA	NA
f	20.7157463092692	39	MVAM	NA	NA	NA	NA	NA	NA	NA	NA	NA	NA	NA	NA	NA	NA	NA	NA	NA	NA	NA	NA	NA	NA	NA	NA	NA	NA	NA	NA	NA	NA	NA	NA	NA	NA	NA	NA	NA	NA	NA	NA	NA	NA	NA	NA	NA	NA
m	21.96875	51	MVAM	4.19999980926514	20	20	457	9.19999980926514	270	196	16.1000003814697	28	117	115	12.5	8.19200038909912	14	102	15.8000001907349	50	2.20000004768372	4.40000009536743	190	2.09999990463257	136	31	538	143	298	39	4.19999980926514	21	0.5	143	3.40000009536743	46.2000007629395	1121	26.7000007629395	31.6000003814697	34.2000007629395	92.4000015258789	403	9.60000038146973	9.69999980926514	2512	59.7999992370605	220	5	12.6000003814697
f	19.575629316106	41	LVAM	4.09999990463257	14	17	748	9.30000019073486	196	52	12	31	75	17	16.6000003814697	NA	10	82	14.1000003814697	88	1	4.40000009536743	94	2.09999990463257	140	143	36	48	291	26	5	30	0.600000023841858	50	1	44.2000007629395	1735	34.7000007629395	28.2000007629395	31.8999996185303	88.4000015258789	345	6.90000009536743	11.3999996185303	2840	56.7999992370605	271	5	12.1999998092651
m	29.1903114186851	37	MVAM	4.59999990463257	NA	NA	NA	9.5	253	NA	NA	NA	NA	NA	NA	9.72399997711182	18	93	15	60	1.29999995231628	NA	173	NA	NA	34	666	89	NA	NA	4.69999980926514	28	0.600000023841858	193	4.09999990463257	44.5999984741211	1354	28.7999992370605	30.7999992370605	33.5999984741211	91.5999984741211	503	10.6999998092651	10.6000003814697	2623	55.7999992370605	253	4.86999988555908	12.3000001907349
m	22.2377551020408	63	LVAM	4.5	14	18	384	8.5	159	126	15.6999998092651	21.6000003814697	90	178	10.6000003814697	3.29999995231628	14	85	13.3000001907349	66	0.119999997317791	4.09999990463257	102	2.09999990463257	139	53.5	331	32	277	32	3.90000009536743	NA	NA	NA	NA	NA	NA	NA	NA	NA	NA	NA	NA	NA	NA	NA	NA	NA	NA
m	22.7314024995041	48	LVAM	NA	NA	NA	287	9.10000038146973	220	250	NA	29	NA	195	13.3000001907349	NA	NA	96	14	57	NA	4.59999990463257	163	1.89999997615814	144	NA	515	51	NA	NA	3.29999995231628	NA	NA	NA	NA	NA	NA	NA	NA	NA	NA	NA	NA	NA	NA	NA	NA	NA	NA
m	NA	42	LVAM	NA	NA	NA	NA	NA	NA	NA	NA	NA	NA	NA	NA	NA	NA	NA	NA	NA	NA	NA	NA	NA	NA	NA	NA	NA	NA	NA	NA	NA	NA	NA	NA	NA	NA	NA	NA	NA	NA	NA	NA	NA	NA	NA	NA	NA	NA
f	20.671864557808	39	MVAM	NA	NA	NA	NA	NA	NA	NA	NA	NA	NA	NA	NA	NA	NA	NA	NA	NA	NA	NA	NA	NA	NA	NA	NA	NA	NA	NA	NA	NA	NA	NA	NA	NA	NA	NA	NA	NA	NA	NA	NA	NA	NA	NA	NA	NA	NA
m	23.3684210526316	42	LVAM	NA	NA	NA	NA	NA	NA	NA	NA	NA	NA	NA	NA	NA	NA	NA	NA	NA	NA	NA	NA	NA	NA	NA	NA	NA	NA	NA	NA	NA	NA	NA	NA	NA	NA	NA	NA	NA	NA	NA	NA	NA	NA	NA	NA	NA	NA
m	23.6724489795918	42	MVAM	NA	NA	NA	NA	NA	NA	NA	NA	NA	NA	NA	NA	NA	NA	NA	NA	NA	NA	NA	NA	NA	NA	NA	NA	NA	NA	NA	NA	NA	NA	NA	NA	NA	NA	NA	NA	NA	NA	NA	NA	NA	NA	NA	NA	NA	NA
m	24.4048799841301	52	LVAM	NA	NA	NA	NA	9.5	310	158	NA	31	NA	190	16.1000003814697	NA	NA	78	14	68	NA	NA	211	2.09999990463257	NA	NA	NA	91	NA	NA	NA	NA	NA	NA	NA	NA	NA	NA	NA	NA	NA	NA	NA	NA	NA	NA	NA	NA	NA
f	22.0447664359862	50	LVAM	NA	NA	NA	NA	9.60000038146973	246	76	NA	36	NA	38	22.2999992370605	NA	NA	84	15.1000003814697	102	NA	NA	128	2.20000004768372	NA	NA	NA	55	NA	NA	NA	NA	NA	NA	NA	NA	NA	NA	NA	NA	NA	NA	NA	NA	NA	NA	NA	NA	NA
m	22.8869985297206	56	MVAM	4.30000019073486	19	28	454	9.30000019073486	213	220	12	24	156	229	14.3999996185303	8.80000019073486	14	96	15.1999998092651	69	1.10000002384186	4.69999980926514	121	2.09999990463257	138	29	494	122	329	47	3.5	39	1.10000002384186	60	1.70000004768372	44.2999992370605	1155	33	30.2999992370605	34.2999992370605	88.4000015258789	371	10.6000003814697	9.69999980926514	1876	53.5999984741211	213	5.01000022888184	12.8999996185303
m	42.8738975417527	37	SED	3.90000009536743	42	31	356	9.39999961853027	226	256	20.5	13	99	147	12.1000003814697	4.80000019073486	50	106	14.6999998092651	37	5.30000019073486	4.40000009536743	154	2.20000004768372	137	21	298	176	397	25	8.10000038146973	65	0.800000011920929	105	1.29999995231628	45.0999984741211	2527	31.2000007629395	28.1000003814697	32.7000007629395	85.9000015258789	608	7.5	9.60000038146973	4795	59.2000007629395	299	5.25	13.8000001907349
m	23.6724489795918	48	LVAM	NA	22	NA	NA	NA	NA	NA	NA	69	NA	NA	NA	NA	NA	100	NA	NA	0.200000002980232	NA	NA	NA	NA	NA	569	NA	NA	NA	NA	NA	NA	NA	NA	NA	NA	NA	NA	NA	NA	NA	NA	NA	NA	NA	NA	NA	NA
m	23.3855102040816	35	LVAM	4.69999980926514	21	21	357	9.89999961853027	180	77	25.2999992370605	26	154	71	13	10.1000003814697	19	82	15.1000003814697	71	0.200000002980232	4.59999990463257	100	2.09999990463257	138	35	570	47	293	53	5.59999990463257	73	1.29999995231628	342	6.09999990463257	44.7000007629395	2134	38.0999984741211	29	33.7999992370605	85.6999969482422	566	10.1000003814697	9.19999980926514	2486	44.4000015258789	219	5.21999979019165	13.1000003814697
m	21.2334693877551	34	MVAM	4.59999990463257	17	25	1143	9.60000038146973	182	148	21.3999996185303	40	106	96	24	7.59999990463257	11	84	15.6999998092651	50	0.200000002980232	4.30000019073486	114	2	138	19	415	58	304	35	4.19999980926514	NA	NA	NA	NA	NA	NA	NA	NA	NA	NA	NA	NA	NA	NA	NA	NA	NA	NA
f	27.8912914104344	51	SED	NA	59	NA	635	9.89999961853027	142	165	NA	16.5	NA	180	20.5699996948242	NA	NA	88	13.6000003814697	36	5.80000019073486	4.30000019073486	76	2.70000004768372	140	NA	215	148	NA	NA	3.70000004768372	NA	NA	NA	NA	NA	NA	NA	NA	NA	NA	NA	NA	NA	NA	NA	NA	NA	NA
m	26.8702222222222	46	LVAM	NA	NA	NA	NA	9.60000038146973	177	360	NA	28.1000003814697	NA	119	19.8999996185303	NA	NA	81	15.1999998092651	46	NA	NA	125	2.09999990463257	NA	NA	NA	54	NA	NA	NA	NA	NA	NA	NA	NA	NA	NA	NA	NA	NA	NA	NA	NA	NA	NA	NA	NA	NA
m	24.7456	42	LVAM	NA	NA	NA	NA	NA	NA	NA	NA	NA	NA	NA	NA	NA	NA	NA	NA	NA	NA	NA	NA	NA	NA	NA	NA	NA	NA	NA	NA	NA	NA	NA	NA	NA	NA	NA	NA	NA	NA	NA	NA	NA	NA	NA	NA	NA	NA
f	18.5594582185491	35	LVAM	5	18	24	835	9.5	257	138	13.1999998092651	41.0999984741211	108	65	14.3000001907349	1.79999995231628	14	77	13.6000003814697	100	0.100000001490116	4.40000009536743	164	2	143	123.599998474121	30	58	294	37	3.59999990463257	NA	NA	NA	NA	NA	NA	NA	NA	NA	NA	NA	NA	NA	NA	NA	NA	NA	NA
m	27.8912914104344	42	LVAM	NA	NA	NA	254	9.80000019073486	153	98	NA	12.3999996185303	NA	152	10.8000001907349	NA	NA	91	14.1000003814697	55	NA	4.90000009536743	96	1.79999995231628	142	NA	464	52	NA	NA	6.19999980926514	NA	NA	NA	NA	NA	NA	NA	NA	NA	NA	NA	NA	NA	NA	NA	NA	NA	NA
m	25.6241420118343	42	SED	4.90000009536743	10	13	802	9.89999961853027	170	67	17.5	36	83	306	20.7999992370605	7.59999990463257	14	70	16	49	0.899999976158142	4.09999990463257	NA	1.89999997615814	134	64	536	105	266	31	4.69999980926514	NA	NA	NA	NA	NA	NA	NA	NA	NA	NA	NA	NA	NA	NA	NA	NA	NA	NA
m	20.595703125	35	SED	NA	13	NA	NA	NA	NA	NA	NA	60	NA	NA	NA	NA	NA	95	NA	NA	6.80000019073486	NA	NA	NA	NA	NA	632	NA	NA	NA	NA	NA	NA	NA	NA	NA	NA	NA	NA	NA	NA	NA	NA	NA	NA	NA	NA	NA	NA
m	25.5266206282023	52	MVAM	NA	NA	NA	NA	9.30000019073486	107	204	NA	15.6000003814697	NA	771	11.8999996185303	NA	NA	80	15.3999996185303	48	NA	NA	48	2.09999990463257	NA	NA	NA	89	NA	NA	NA	NA	NA	NA	NA	NA	NA	NA	NA	NA	NA	NA	NA	NA	NA	NA	NA	NA	NA
m	30.6804205514779	33	SED	4.40000009536743	23	22	626	9.39999961853027	174	87	17.1000003814697	20	97	131	13.8999996185303	9.49400043487549	29	93	15.8000001907349	63	4.69999980926514	NA	92	1.89999997615814	139	34	649	92	304	32	5.59999990463257	39	0.699999988079071	168	3	48.2000007629395	1943	34.7000007629395	30.6000003814697	32.7999992370605	93.4000015258789	543	9.69999980926514	9.80000019073486	2906	51.9000015258789	223	5.15999984741211	12.6000003814697
m	27.3167401806343	54	LVAM	NA	46	NA	328	9.5	222	99	NA	27	NA	106	17.7999992370605	NA	NA	90	15.8000001907349	42	0.600000023841858	4.40000009536743	158	2.29999995231628	140	NA	595	108	NA	NA	4.69999980926514	28	0.600000023841858	52	1.10000002384186	44.7000007629395	2162	46	31.3999996185303	35.2999992370605	88.9000015258789	432	9.19999980926514	10	2026	43.0999984741211	157	5.03000020980835	12.3999996185303
m	28.0307478674866	39	LVAM	4.40000009536743	15	22	531	9.30000019073486	150	128	12.3000001907349	58	89	54	23.7000007629395	9.5319995880127	10	90	16.1000003814697	51	0.300000011920929	4.09999990463257	80	2	138	35	658	102	316	28	5.19999980926514	42	0.800000011920929	161	3.09999990463257	46.7999992370605	1903	36.5999984741211	30	34.4000015258789	87.1999969482422	494	9.5	9.60000038146973	2600	50	223	5.36999988555908	12.6000003814697
m	21.9247048340388	55	LVAM	4	22	30	350	9.10000038146973	182	194	13.8999996185303	42	107	76	14.1000003814697	8.74499988555908	18	82	13.5	73	2.29999995231628	4	95	1.89999997615814	138	52	678	48	289	37	3.5	39	1.10000002384186	109	3.09999990463257	39.2000007629395	1236	35.2999992370605	34.9000015258789	34.4000015258789	101.300003051758	238	6.80000019073486	11.8000001907349	1880	53.7000007629395	221	3.86999988555908	11.3999996185303
m	34.6634948096886	38	LVAM	NA	NA	NA	NA	9.80000019073486	214	68	NA	25.5	NA	238	15.5	NA	NA	91	16.6000003814697	62	NA	NA	152	2.29999995231628	NA	NA	NA	83	NA	NA	NA	NA	NA	NA	NA	NA	NA	NA	NA	NA	NA	NA	NA	NA	NA	NA	NA	NA	NA
m	26.5418367346939	48	SED	4.5	12	15	535	9.80000019073486	178	65	14.1999998092651	38	80	191	14	6.06300020217896	16	88	14.3000001907349	62	0.870000004768372	NA	104	2	141	47	444.600006103516	58	267	30	4.36999988555908	0	0	0	0	45.5	1300	30	31.8999996185303	31.2999992370605	101.800003051758	300	7	10	2800	64	215	4.46999979019165	13.6999998092651
m	19.8377425044092	38	SED	NA	NA	NA	606	9.69999980926514	150	392	NA	24.2999992370605	NA	202	14.3000001907349	NA	NA	63	15.1999998092651	76	NA	4.69999980926514	75	2.20000004768372	141	NA	537	51	NA	NA	7.19999980926514	NA	NA	NA	NA	NA	NA	NA	NA	NA	NA	NA	NA	NA	NA	NA	NA	NA	NA
m	25.5448435202689	36	MVAM	NA	NA	NA	NA	9.69999980926514	152	583	NA	15.6000003814697	NA	51	17.5	NA	NA	91	15.8999996185303	28	NA	NA	100	2.29999995231628	NA	NA	NA	113	NA	NA	NA	NA	NA	NA	NA	NA	NA	NA	NA	NA	NA	NA	NA	NA	NA	NA	NA	NA	NA
m	24.0093826233815	46	LVAM	NA	NA	NA	NA	NA	NA	NA	NA	NA	NA	NA	NA	NA	NA	NA	NA	NA	NA	NA	NA	NA	NA	NA	NA	NA	NA	NA	NA	NA	NA	NA	NA	NA	NA	NA	NA	NA	NA	NA	NA	NA	NA	NA	NA	NA	NA
m	20.6721277042638	55	LVAM	4.30000019073486	NA	NA	NA	9.30000019073486	155	NA	NA	NA	NA	NA	NA	8.40900039672852	16	90	14.8000001907349	80	1.29999995231628	NA	65	NA	NA	54	657	34	NA	NA	4.30000019073486	30	0.699999988079071	151	3.5	43.0999984741211	1802	41.9000015258789	31.6000003814697	34.2999992370605	92.0999984741211	400	9.30000019073486	10.3000001907349	1918	44.5999984741211	225	4.67999982833862	12.8999996185303
m	24.4097222222222	42	LVAM	NA	NA	NA	NA	NA	NA	NA	NA	NA	NA	NA	NA	NA	NA	NA	NA	NA	NA	NA	NA	NA	NA	NA	NA	NA	NA	NA	NA	NA	NA	NA	NA	NA	NA	NA	NA	NA	NA	NA	NA	NA	NA	NA	NA	NA	NA
m	24.8165509259259	57	LVAM	NA	NA	NA	NA	NA	NA	NA	NA	NA	NA	NA	NA	NA	NA	NA	NA	NA	NA	NA	NA	NA	NA	NA	NA	NA	NA	NA	NA	NA	NA	NA	NA	NA	NA	NA	NA	NA	NA	NA	NA	NA	NA	NA	NA	NA	NA
m	21.8927335640138	45	HVAM	5	22	32	646	9.89999961853027	250	261	16.6000003814697	43.4000015258789	113	112	15	13.8999996185303	21	93	14.8999996185303	83	0.209999993443489	4.19999980926514	171	1.79999995231628	141	89.9000015258789	714	66	324	35	3.40000009536743	NA	NA	NA	NA	NA	NA	NA	NA	NA	NA	NA	NA	NA	NA	NA	NA	NA	NA
m	NA	44	LVAM	4.30000019073486	18	25	515	9.30000019073486	154	139	10.8000001907349	63	154	161	13.1999998092651	9.54699993133545	12	97	16.8999996185303	56	0.300000011920929	3.90000009536743	82	1.89999997615814	139	70	816	80	332	46	3.59999990463257	11	0.300000011920929	50	1.39999997615814	50.5	900	25	33.5	33.5	100.199996948242	335	9.30000019073486	10.5	2304	64	187	5.03999996185303	12.3000001907349
m	24.1171753174426	61	MVAM	5	22	25	492	9.89999961853027	211	98	16.2999992370605	39.7000007629395	114	331	14.3999996185303	11.8999996185303	13	NA	14.6000003814697	69	1.44000005722046	6.19999980926514	140	2.40000009536743	144	31.3999996185303	408	52	304	38	5.69999980926514	NA	NA	NA	NA	NA	NA	NA	NA	NA	NA	NA	NA	NA	NA	NA	NA	NA	NA
m	21.5029086132483	35	LVAM	4.90000009536743	17	17	1316	9.80000019073486	212	105	18.2000007629395	51	100	26	18.3999996185303	11.5450000762939	16	91	13.6999998092651	55	0.600000023841858	4.69999980926514	131	1.89999997615814	140	64	986	138	383	26	4.19999980926514	71	1.70000004768372	59	1.39999997615814	42	1147	27.2999992370605	28.3999996185303	32.5999984741211	87.0999984741211	433	10.3000001907349	11.6999998092651	2491	59.2999992370605	223	4.82000017166138	13.1000003814697
f	23.7171280276817	52	MVAM	NA	16	NA	318	9.69999980926514	165	48	NA	25	NA	60	16.2999992370605	NA	NA	86	14.6000003814697	103	0.600000023841858	4.19999980926514	47	2.09999990463257	138	NA	22	70	NA	NA	3.70000004768372	22	0.600000023841858	281	7.59999990463257	42.7999992370605	1295	35	31.2999992370605	34.0999984741211	91.9000015258789	381	10.3000001907349	9.39999961853027	1721	46.5	254	4.65999984741211	13.8999996185303
m	NA	57	MVAM	4.09999990463257	15	24	357	9.10000038146973	192	117	13.6999998092651	18	181	38	16.1000003814697	8.05200004577637	20	89	14	74	1	NA	103	2.09999990463257	139	80	701	65	374	48	4	20	0.5	80	2	42	1080	27	29.5	33.2999992370605	88.4000015258789	392	9.80000019073486	12	2428	60.7000007629395	203	4.75	12.3999996185303
f	20.1733241505969	42	LVAM	NA	NA	NA	NA	NA	NA	NA	NA	NA	NA	NA	NA	NA	NA	NA	NA	NA	NA	NA	NA	NA	NA	NA	NA	NA	NA	NA	NA	NA	NA	NA	NA	NA	NA	NA	NA	NA	NA	NA	NA	NA	NA	NA	NA	NA	NA
m	33.2230623818526	58	SED	NA	NA	NA	NA	9.10000038146973	218	139	NA	14.5	NA	13	12.3999996185303	NA	NA	117	13.8000001907349	42	NA	NA	130	2.09999990463257	NA	NA	NA	352	NA	NA	NA	NA	NA	NA	NA	NA	NA	NA	NA	NA	NA	NA	NA	NA	NA	NA	NA	NA	NA
m	27.8220155709343	56	SED	4.30000019073486	14	19	301	9.30000019073486	167	143	6.90000009536743	67	105	81	16.6000003814697	6.82000017166138	12	103	15.3999996185303	40	2.5	4.5	110	2.20000004768372	139	40	480	79	318	33	3.90000009536743	12	0.300000011920929	109	2.79999995231628	45.9000015258789	1131	29	31.2999992370605	33.5999984741211	93.3000030517578	328	8.39999961853027	9	2321	59.5	197	4.92000007629395	12.6000003814697
m	26.578449905482	54	LVAM	4.5	25	20	528	9.39999961853027	232	116	10.5	44	147	358	12.6000003814697	8.86499977111816	18	63	15.3999996185303	75	0.300000011920929	NA	135	2.09999990463257	139	39	630	117	356	41	5.19999980926514	42	0.800000011920929	130	2.5	46.7999992370605	1768	34	31	32.9000015258789	94.4000015258789	624	12	10.6000003814697	2636	50.7000007629395	272	4.96000003814697	12.6000003814697
m	42.8738975417527	61	SED	4.5	30	24	407	9.19999980926514	189	374	10.8000001907349	28.2999992370605	120	102	12.2600002288818	5.32000017166138	25	105	15	45	2.79999995231628	4.40000009536743	114	2	138	16	273	146	386	31	8.30000019073486	40	0.5	170	2	49.9000015258789	1900	22.3999996185303	28.6000003814697	30.1000003814697	95	600	7.09999990463257	11.3000001907349	5600	67.5	293	5.25	14.3999996185303
f	21.7860922146636	47	LVAM	4.19999980926514	79	50	486	9.69999980926514	271	80	13.1000003814697	37	106	47	9.89999961853027	NA	177	87	10.6999998092651	74	1	NA	166	2.09999990463257	138	82	18	161	390	27	3.29999995231628	40	1.20000004768372	109	3.29999995231628	30.7000007629395	848	25.7000007629395	34.2999992370605	34.9000015258789	98.4000015258789	261	7.90000009536743	9.5	2043	61.9000015258789	310	3.11999988555908	13
m	21.6975308641975	52	MVAM	NA	NA	NA	NA	NA	NA	NA	NA	NA	NA	NA	NA	NA	NA	NA	NA	NA	NA	NA	NA	NA	NA	NA	NA	NA	NA	NA	NA	NA	NA	NA	NA	NA	NA	NA	NA	NA	NA	NA	NA	NA	NA	NA	NA	NA	NA
m	27.5081801315568	56	MVAM	4.59999990463257	30	33	617	9.60000038146973	262	311	14.3000001907349	41	102	81	24	5.41599988937378	8	101	13.8999996185303	111	NA	4.80000019073486	140	2	135	45	390	37	321	32	3.59999990463257	29	0.800000011920929	220	6.09999990463257	41.5	1307	36.2999992370605	31.5	33.5	94.0999984741211	421	11.6999998092651	10.3999996185303	1624	45.0999984741211	156	4.40999984741211	12.3999996185303
f	20.9802571166208	46	LVAM	NA	NA	NA	NA	NA	NA	NA	NA	NA	NA	NA	NA	NA	NA	NA	NA	NA	NA	NA	NA	NA	NA	NA	NA	NA	NA	NA	NA	NA	NA	NA	NA	NA	NA	NA	NA	NA	NA	NA	NA	NA	NA	NA	NA	NA	NA
m	22.3130331283475	56	LVAM	NA	27	NA	586	9.30000019073486	274	99	NA	48	NA	40	19.3999996185303	NA	NA	80	12.6000003814697	92	0.5	4.30000019073486	173	2.20000004768372	140	NA	306	43	NA	NA	3.40000009536743	17	0.5	41	1.20000004768372	38.7999992370605	1085	31.8999996185303	33.0999984741211	32.4000015258789	102.300003051758	211	6.19999980926514	9.69999980926514	2047	60.2000007629395	142	3.78999996185303	14.6000003814697
m	29.8341049382716	36	LVAM	NA	NA	NA	NA	NA	NA	NA	NA	NA	NA	NA	NA	NA	NA	NA	NA	NA	NA	NA	NA	NA	NA	NA	NA	NA	NA	NA	NA	NA	NA	NA	NA	NA	NA	NA	NA	NA	NA	NA	NA	NA	NA	NA	NA	NA	NA
m	26.8506944444444	41	LVAM	4.69999980926514	50	79	944	10	237	1532	14.8999996185303	50	53	105	16	7.90999984741211	12	97	13.3999996185303	73	4.92000007629395	4.5	150	1.89999997615814	143	72	667.5	72	239	22	3.29999995231628	0	1	100	3.70000004768372	44.2999992370605	1400	40.9000015258789	29.6000003814697	30.2000007629395	98.3000030517578	200	4.90000009536743	10	1600	48.0999984741211	206	4.51000022888184	13.6999998092651
f	17.2265537981733	35	LVAM	NA	NA	NA	NA	NA	NA	NA	NA	NA	NA	NA	NA	NA	NA	NA	NA	NA	NA	NA	NA	NA	NA	NA	NA	NA	NA	NA	NA	NA	NA	NA	NA	NA	NA	NA	NA	NA	NA	NA	NA	NA	NA	NA	NA	NA	NA
f	21.2979881656805	56	MVAM	NA	NA	NA	NA	9.30000019073486	176	129	NA	39.2000007629395	NA	52	12.6000003814697	NA	NA	90	13.1999998092651	66	NA	NA	112	2	NA	NA	NA	76	NA	NA	NA	NA	NA	NA	NA	NA	NA	NA	NA	NA	NA	NA	NA	NA	NA	NA	NA	NA	NA
m	22.0942857142857	43	LVAM	4.40000009536743	51	54	688	9.39999961853027	180	220	5.80000019073486	38	89	116	11	9.6879997253418	14	90	14	64	3.5	NA	100	2.09999990463257	137	49	745	74	309	29	5.19999980926514	31	0.600000023841858	130	2.5	41.0999984741211	1960	37.7000007629395	30.5	34.0999984741211	89.5	447	8.60000038146973	12.3999996185303	2631	50.5999984741211	189	4.59000015258789	13
m	24.0211937716263	54	LVAM	4.5	27	23	289	9.39999961853027	216	79	12	39	70	131	11.1000003814697	4.00099992752075	30	90	15.3000001907349	45	0.699999988079071	5	145	2.09999990463257	135	21	225	132	331	21	4.59999990463257	41	0.899999976158142	258	5.59999990463257	42.7000007629395	1987	43.2000007629395	34.5	35.7999992370605	96.1999969482422	400	8.69999980926514	11.6000003814697	1914	41.5999984741211	192	4.44000005722046	12.1999998092651
m	21.6975308641975	51	LVAM	4.19999980926514	13	19	433	9.39999961853027	191	81	19.2999992370605	45	112	160	15	5.75299978256226	12	84	14.8999996185303	80	0.400000005960464	4.69999980926514	98	2.09999990463257	138	56	442	44	267	42	3.79999995231628	19	0.5	110	2.90000009536743	43.0999984741211	1425	37.5	33.0999984741211	34.5999984741211	95.8000030517578	350	9.19999980926514	9.39999961853027	1896	49.9000015258789	221	4.5	12.5
f	24.8720083246618	54	LVAM	NA	NA	NA	NA	NA	NA	NA	NA	NA	NA	NA	NA	NA	NA	NA	NA	NA	NA	NA	NA	NA	NA	NA	NA	NA	NA	NA	NA	NA	NA	NA	NA	NA	NA	NA	NA	NA	NA	NA	NA	NA	NA	NA	NA	NA	NA
m	26.757785467128	49	LVAM	NA	NA	NA	NA	NA	NA	NA	NA	NA	NA	NA	NA	NA	NA	NA	NA	NA	NA	NA	NA	NA	NA	NA	NA	NA	NA	NA	NA	NA	NA	NA	NA	NA	NA	NA	NA	NA	NA	NA	NA	NA	NA	NA	NA	NA	NA
m	NA	47	MVAM	NA	NA	NA	NA	NA	NA	NA	NA	NA	NA	NA	NA	NA	NA	NA	NA	NA	NA	NA	NA	NA	NA	NA	NA	NA	NA	NA	NA	NA	NA	NA	NA	NA	NA	NA	NA	NA	NA	NA	NA	NA	NA	NA	NA	NA	NA
m	21.766747982736	37	SED	NA	NA	NA	NA	NA	NA	NA	NA	NA	NA	NA	NA	NA	NA	NA	NA	NA	NA	NA	NA	NA	NA	NA	NA	NA	NA	NA	NA	NA	NA	NA	NA	NA	NA	NA	NA	NA	NA	NA	NA	NA	NA	NA	NA	NA	NA
m	29.4943771626298	44	LVAM	NA	NA	NA	NA	NA	NA	NA	NA	NA	NA	NA	NA	NA	NA	NA	NA	NA	NA	NA	NA	NA	NA	NA	NA	NA	NA	NA	NA	NA	NA	NA	NA	NA	NA	NA	NA	NA	NA	NA	NA	NA	NA	NA	NA	NA	NA
m	26.0783574687562	48	LVAM	NA	NA	NA	NA	9.10000038146973	186	276	NA	28.7000007629395	NA	209	12.1999998092651	NA	NA	96	15.1000003814697	61	NA	NA	118	1.89999997615814	NA	NA	NA	85	NA	NA	NA	NA	NA	NA	NA	NA	NA	NA	NA	NA	NA	NA	NA	NA	NA	NA	NA	NA	NA
m	23.0859448301745	36	LVAM	4.59999990463257	17	26	525	9.80000019073486	163	352	11.6000003814697	17.2999992370605	58	147	14.1999998092651	10	7	83	15.3999996185303	77	0.209999993443489	5	94	2.09999990463257	142	49	586	38	230	25	3.70000004768372	NA	NA	NA	NA	NA	NA	NA	NA	NA	NA	NA	NA	NA	NA	NA	NA	NA	NA
m	21.3200425219272	40	LVAM	NA	NA	NA	NA	NA	NA	NA	NA	NA	NA	NA	NA	NA	NA	NA	NA	NA	NA	NA	NA	NA	NA	NA	NA	NA	NA	NA	NA	NA	NA	NA	NA	NA	NA	NA	NA	NA	NA	NA	NA	NA	NA	NA	NA	NA	NA
m	27.2575231481481	49	MVAM	4.19999980926514	18	21	513	9.30000019073486	170	143	17.2000007629395	46	103	71	15.8999996185303	15.8999996185303	10	98	14.3999996185303	92	0.300000011920929	4.30000019073486	71	2	138	44	870	62	278	37	3.40000009536743	NA	NA	NA	NA	NA	NA	NA	NA	NA	NA	NA	NA	NA	NA	NA	NA	NA	NA
m	21.8711111111111	65	SED	NA	NA	NA	NA	9.30000019073486	226	69	NA	61	NA	150	12.1999998092651	NA	NA	103	13.8000001907349	84	NA	NA	125	2.09999990463257	NA	NA	NA	75	NA	NA	4.19999980926514	21	0.5	80	1.89999997615814	40.7000007629395	1100	26.2000007629395	32.5999984741211	33.9000015258789	96.1999969482422	466	11.1000003814697	10.1999998092651	2533	60.2999992370605	231	4.23000001907349	12.8000001907349
m	29.9502958579882	47	SED	4.40000009536743	45	29	NA	9.10000038146973	165	NA	NA	NA	NA	NA	NA	NA	NA	80	NA	65	NA	4	78	NA	138	NA	NA	112	NA	NA	NA	NA	NA	NA	NA	NA	NA	NA	NA	NA	NA	NA	NA	NA	NA	NA	NA	NA	NA
m	21.6157508430867	34	LVAM	NA	NA	NA	NA	9.69999980926514	187	185	NA	36	NA	125	13.6000003814697	NA	NA	91	14.6999998092651	96	NA	NA	78	1.79999995231628	NA	NA	NA	67	NA	NA	3.29999995231628	40	1.20000004768372	69	2.09999990463257	43.5	894	27.1000003814697	31.1000003814697	33.7999992370605	92	314	9.5	10.8000001907349	1983	60.0999984741211	230	4.73000001907349	12
m	23.5381370990934	39	MVAM	NA	NA	NA	NA	NA	NA	NA	NA	NA	NA	NA	NA	NA	NA	NA	NA	NA	NA	NA	NA	NA	NA	NA	NA	NA	NA	NA	NA	NA	NA	NA	NA	NA	NA	NA	NA	NA	NA	NA	NA	NA	NA	NA	NA	NA	NA
f	NA	47	MVAM	4.09999990463257	15	19	357	9.30000019073486	223	95	17.6000003814697	22	213	32	15.6999998092651	NA	27	89	13	90	2.79999995231628	4.19999980926514	105	2	137	197	26	163	406	52	4.90000009536743	39	0.800000011920929	279	5.69999980926514	38.4000015258789	1852	37.7999992370605	31.7000007629395	33.9000015258789	93.6999969482422	392	8	9.89999961853027	2337	47.7000007629395	286	4.09999990463257	11.8000001907349
f	26.4498790647675	52	SED	NA	NA	NA	NA	NA	NA	NA	NA	NA	NA	NA	NA	NA	NA	NA	NA	NA	NA	NA	NA	NA	NA	NA	NA	NA	NA	NA	NA	NA	NA	NA	NA	NA	NA	NA	NA	NA	NA	NA	NA	NA	NA	NA	NA	NA	NA
m	24.6767346938776	58	MVAM	NA	NA	NA	NA	NA	NA	NA	NA	NA	NA	NA	NA	NA	NA	NA	NA	NA	NA	NA	NA	NA	NA	NA	NA	NA	NA	NA	NA	NA	NA	NA	NA	NA	NA	NA	NA	NA	NA	NA	NA	NA	NA	NA	NA	NA	NA
f	19.5277777777778	61	MVAM	4.69999980926514	12	17	395	9.5	274	88	9.89999961853027	30.2999992370605	86	92	19.8999996185303	1.39999997615814	11	96	14	102	0.230000004172325	4.40000009536743	200	2	141	84.1999969482422	9	37	318	27	3.70000004768372	NA	NA	NA	NA	NA	NA	NA	NA	NA	NA	NA	NA	NA	NA	NA	NA	NA	NA
m	NA	33	LVAM	4.80000019073486	28	40	354	9.60000038146973	207	394	14.8999996185303	38	150	94	24	11.8999996185303	22	74	15.8999996185303	97	2	4.40000009536743	110	2.40000009536743	140	53	714	48	307	49	4.30000019073486	NA	NA	NA	NA	NA	NA	NA	NA	NA	NA	NA	NA	NA	NA	NA	NA	NA	NA
m	21.0194830246914	30	MVAM	NA	NA	NA	NA	9.69999980926514	147	232	NA	37.5	NA	14	17.7999992370605	NA	NA	88	14.3999996185303	56	NA	NA	88	2	NA	NA	NA	91	NA	NA	NA	NA	NA	NA	NA	NA	NA	NA	NA	NA	NA	NA	NA	NA	NA	NA	NA	NA	NA
m	NA	48	LVAM	4.90000009536743	24	31	479	10	164	124	10.1999998092651	46	138	209	23.7999992370605	5.59999990463257	33	81	15.8999996185303	48	0.400000005960464	4.19999980926514	96	2.5	141	34	360	97	345	40	7.80000019073486	NA	NA	NA	NA	NA	NA	NA	NA	NA	NA	NA	NA	NA	NA	NA	NA	NA	NA
m	24.3252595155709	41	LVAM	4.40000009536743	32	43	1440	9.89999961853027	224	416	17.7000007629395	31	198	68	14.5	22.5	22	82	16.3999996185303	72	0.5	4.80000019073486	139	2.09999990463257	139	60	1277	65	343	58	6.19999980926514	25	0.400000005960464	112	1.79999995231628	49.4000015258789	2083	33.5999984741211	31.6000003814697	33.0999984741211	95.4000015258789	316	5.09999990463257	9.39999961853027	3664	59.0999984741211	203	5.17999982833862	14
m	36.27791330456	43	LVAM	4.5	31	31	494	10	223	249	7.69999980926514	28	91	114	15.5	17.5149993896484	24	83	17.2999992370605	28	1.70000004768372	4.69999980926514	164	1.89999997615814	138	18	1000	159	381	24	5.59999990463257	39	0.699999988079071	118	2.09999990463257	52.5999984741211	2117	37.7999992370605	26.1000003814697	32.9000015258789	79.5	370	6.59999990463257	11.1999998092651	2957	52.7999992370605	235	6.61999988555908	13.5
m	NA	52	LVAM	4.69999980926514	13	20	600	9.80000019073486	209	103	4.69999980926514	32	202	186	17.1000003814697	9.9670000076294	19	78	14.5	82	0.400000005960464	4.19999980926514	112	2.09999990463257	139	69	853	67	335	60	3.09999990463257	50	1.60000002384186	59	1.89999997615814	44.2000007629395	1107	35.7000007629395	31.5	32.7999992370605	96.0999984741211	276	8.89999961853027	11.6000003814697	1609	51.9000015258789	175	4.59999990463257	12.8999996185303
f	22.4627218934911	53	LVAM	4.5	19	19	593	10.1000003814697	214	173	12.6000003814697	74	68	86	24	NA	12	108	12.6999998092651	64	0.300000011920929	4.40000009536743	134	2	138	79	13	65	310	22	6.59999990463257	53	0.800000011920929	112	1.70000004768372	39.0999984741211	1782	27	30.1000003814697	32.5	92.6999969482422	521	7.90000009536743	10.3999996185303	4132	62.5999984741211	272	4.21999979019165	12.6999998092651
m	25.5967083528692	34	SED	NA	NA	NA	NA	NA	NA	NA	NA	NA	NA	NA	NA	NA	NA	NA	NA	NA	NA	NA	NA	NA	NA	NA	NA	NA	NA	NA	NA	NA	NA	NA	NA	NA	NA	NA	NA	NA	NA	NA	NA	NA	NA	NA	NA	NA	NA
m	28.8882001836547	48	SED	4.90000009536743	21	25	713	10	194	117	13.5	44	122	137	15.8000001907349	7.05100011825562	21	84	14.8999996185303	35	1	NA	137	2	140	32	464	108	296	41	3.79999995231628	80	2.09999990463257	201	5.30000019073486	44	1258	33.0999984741211	29.6000003814697	33.9000015258789	87.5	293	7.69999980926514	11.8999996185303	1968	51.7999992370605	254	5.03000020980835	12.8999996185303
f	19.3013017751479	28	SED	NA	NA	NA	NA	NA	NA	NA	NA	NA	NA	NA	NA	NA	NA	NA	NA	NA	NA	NA	NA	NA	NA	NA	NA	NA	NA	NA	NA	NA	NA	NA	NA	NA	NA	NA	NA	NA	NA	NA	NA	NA	NA	NA	NA	NA	NA
m	28.7448888888889	46	LVAM	4.5	19	21	729	9.60000038146973	197	137	18.3999996185303	41.0999984741211	96	139	9.69999980926514	5.19999980926514	12	100	15.3000001907349	44	0.569999992847443	5.09999990463257	142	2.20000004768372	140	33	450	76	251	38	4.5	NA	NA	NA	NA	NA	NA	NA	NA	NA	NA	NA	NA	NA	NA	NA	NA	NA	NA
m	21.9247048340388	49	LVAM	NA	NA	NA	NA	NA	NA	NA	NA	NA	NA	NA	NA	NA	NA	NA	NA	NA	NA	NA	NA	NA	NA	NA	NA	NA	NA	NA	NA	NA	NA	NA	NA	NA	NA	NA	NA	NA	NA	NA	NA	NA	NA	NA	NA	NA	NA
m	27.3167401806343	38	MVAM	NA	NA	NA	NA	NA	NA	NA	NA	NA	NA	NA	NA	NA	NA	NA	NA	NA	NA	NA	NA	NA	NA	NA	NA	NA	NA	NA	NA	NA	NA	NA	NA	NA	NA	NA	NA	NA	NA	NA	NA	NA	NA	NA	NA	NA	NA
m	24.5202702702703	36	LVAM	NA	NA	NA	589	9.39999961853027	126	183	NA	24	NA	124	15.8999996185303	NA	NA	95	15	42	NA	4.5	82	2.09999990463257	146	NA	779	56	NA	NA	4.40000009536743	NA	NA	NA	NA	NA	NA	NA	NA	NA	NA	NA	NA	NA	NA	NA	NA	NA	NA
m	25.102162269391	61	MVAM	4.30000019073486	18	24	461	9.69999980926514	194	143	9.10000038146973	30	84	31	17.3999996185303	12.1999998092651	38	84	13.8000001907349	68	1.20000004768372	4.59999990463257	107	2.20000004768372	142	61	760	97	401	21	4.5	14	0.300000011920929	171	3.79999995231628	41.5	1184	26.2999992370605	30	33.0999984741211	90.6999969482422	297	6.59999990463257	8.30000019073486	2835	63	233	4.57999992370605	14.5
m	21.1325692041523	41	LVAM	NA	NA	NA	NA	NA	NA	NA	NA	NA	NA	NA	NA	NA	NA	NA	NA	NA	NA	NA	NA	NA	NA	NA	NA	NA	NA	NA	NA	NA	NA	NA	NA	NA	NA	NA	NA	NA	NA	NA	NA	NA	NA	NA	NA	NA	NA
m	22.1099632690542	32	MVAM	4.30000019073486	28	24	593	9.30000019073486	200	115	13.1999998092651	53	59	45	10.3000001907349	10.5080003738403	30	87	15.6999998092651	72	7.90000009536743	4.40000009536743	111	2.20000004768372	135	55	845	79	316	19	4.69999980926514	28	0.600000023841858	61	1.29999995231628	48.2999992370605	1105	23.5	31.2000007629395	32.5	96	512	10.8999996185303	11.3000001907349	2994	63.7000007629395	246	5.03000020980835	12.5
m	29.8565197428834	52	LVAM	NA	NA	NA	NA	NA	NA	NA	NA	NA	NA	NA	NA	NA	NA	NA	NA	NA	NA	NA	NA	NA	NA	NA	NA	NA	NA	NA	NA	NA	NA	NA	NA	NA	NA	NA	NA	NA	NA	NA	NA	NA	NA	NA	NA	NA	NA
m	23.7075976988693	45	LVAM	4.40000009536743	20	26	852	9.80000019073486	163	339	7.80000019073486	36	149	72	14.3999996185303	10.914999961853	8	81	15.6999998092651	65	0.5	NA	83	2.09999990463257	140	39	790	70	335	44	2.70000004768372	30	1.10000002384186	119	4.40000009536743	45.5	986	36.5	33.0999984741211	34.5	96	275	10.1999998092651	10.3999996185303	1291	47.7999992370605	186	4.73999977111816	13.3000001907349
m	24.3897959183673	65	LVAM	4.09999990463257	10	13	546	9.5	232	161	15	55	79	15	12.6000003814697	7.6729998588562	22	86	13	95	0.600000023841858	3.90000009536743	125	1.5	141	78	660	39	358	22	3.5	91	2.59999990463257	140	4	39.2000007629395	1831	52.2999992370605	30.7999992370605	33.2000007629395	92.9000015258789	242	6.90000009536743	12.8000001907349	1197	34.2000007629395	180	4.21999979019165	12.6999998092651
m	26.6287878787879	62	LVAM	4.09999990463257	46	33	497	9	243	80	10.5	63	79	45	7.90000009536743	6.74300003051758	22	75	15.3000001907349	60	0.400000005960464	4	163	2.29999995231628	140	33	447	91	336	24	7	63	0.899999976158142	140	2	44.2000007629395	1876	26.7999992370605	29.8999996185303	34.5999984741211	86.5	763	10.8999996185303	10.8999996185303	4158	59.4000015258789	221	5.1100001335144	12.6999998092651
m	22.9551020408163	49	LVAM	4.69999980926514	21	20	507	9.60000038146973	246	106	12.1000003814697	35	132	136	19.2999992370605	7.80000019073486	16	91	15.1999998092651	67	0.400000005960464	NA	160	2.29999995231628	140	63	633	87	310	43	6	60	1	222	3.70000004768372	44.0999984741211	2514	41.9000015258789	31.2000007629395	34.5	90.5999984741211	456	7.59999990463257	9.80000019073486	2748	45.7999992370605	292	4.86999988555908	12.8000001907349
m	23.8783783783784	53	LVAM	NA	NA	NA	NA	NA	NA	NA	NA	NA	NA	NA	NA	NA	NA	NA	NA	NA	NA	NA	NA	NA	NA	NA	NA	NA	NA	NA	NA	NA	NA	NA	NA	NA	NA	NA	NA	NA	NA	NA	NA	NA	NA	NA	NA	NA	NA
m	23.3855102040816	34	SED	NA	NA	NA	NA	NA	NA	NA	NA	NA	NA	NA	NA	NA	NA	NA	NA	NA	NA	NA	NA	NA	NA	NA	NA	NA	NA	NA	NA	NA	NA	NA	NA	NA	NA	NA	NA	NA	NA	NA	NA	NA	NA	NA	NA	NA	NA
m	22.8869985297206	36	MVAM	4.69999980926514	15	24	919	10	160	116	14.3999996185303	25	81	58	17.2000007629395	7.17999982833862	16	91	16.1000003814697	67	0.300000011920929	4.19999980926514	79	2	141	39	503	61	419	19	4.19999980926514	38	0.899999976158142	139	3.29999995231628	47.5	1289	30.7000007629395	30.8999996185303	33.9000015258789	91.1999969482422	349	8.30000019073486	12.8000001907349	2386	56.7999992370605	154	5.21000003814697	12.3999996185303
m	25.0854238754325	42	SED	4.5	22	20	598	9.30000019073486	139	158	7.59999990463257	39.2000007629395	85	76	9.84000015258789	5.90000009536743	10	55	13.6999998092651	50	0.600000023841858	4.19999980926514	76	2.09999990463257	140	59	436	61	298	29	4.69999980926514	40	0.899999976158142	190	4.09999990463257	45.4000015258789	700	15.3999996185303	31.1000003814697	30.2000007629395	103	500	10.1000003814697	11	3200	69.3000030517578	229	4.40999984741211	14
m	29.983138266217	37	MVAM	4.40000009536743	19	24	581	9.5	207	192	11.3999996185303	26	117	252	11.5	7.59999990463257	32	85	14.3999996185303	61	0.200000002980232	4	125	2.20000004768372	139	32	444	103	337	35	3.79999995231628	53	1.39999997615814	65	1.70000004768372	40.7999992370605	2132	56.0999984741211	32.5	35.2000007629395	92.3000030517578	274	7.19999980926514	8.30000019073486	1277	33.5999984741211	220	4.42999982833862	13.1999998092651
m	25.0337837837838	57	MVAM	4.40000009536743	19	20	189	9.5	229	135	12.1000003814697	32	84	42	11.3000001907349	7.40000009536743	15	93	14.1999998092651	86	0.300000011920929	4.69999980926514	133	2.09999990463257	141	44	431	50	370	23	2.70000004768372	27	1	219	8.10000038146973	41.2000007629395	915	33.9000015258789	30.2999992370605	34.2999992370605	88.4000015258789	335	12.3999996185303	8.10000038146973	1204	44.5999984741211	149	4.67000007629395	12.8999996185303
f	NA	55	LVAM	NA	NA	NA	NA	NA	NA	NA	NA	NA	NA	NA	NA	NA	NA	NA	NA	NA	NA	NA	NA	NA	NA	NA	NA	NA	NA	NA	NA	NA	NA	NA	NA	NA	NA	NA	NA	NA	NA	NA	NA	NA	NA	NA	NA	NA	NA
m	20.9465306122449	56	LVAM	4.69999980926514	21	27	584	9.19999980926514	264	76	16.6000003814697	37	169	218	15.8000001907349	8.04899978637695	16	77	15	109	0.400000005960464	NA	141	2.40000009536743	140	73	683	57	297	57	3.59999990463257	50	1.39999997615814	68	1.89999997615814	44.7000007629395	1393	38.7000007629395	29.8999996185303	33.5999984741211	89.1999969482422	288	8	10.3000001907349	1800	50	222	5.01000022888184	13
f	21.945889698231	53	SED	NA	NA	NA	NA	NA	NA	NA	NA	NA	NA	NA	NA	NA	NA	NA	NA	NA	NA	NA	NA	NA	NA	NA	NA	NA	NA	NA	NA	NA	NA	NA	NA	NA	NA	NA	NA	NA	NA	NA	NA	NA	NA	NA	NA	NA	NA
m	25.4613882590073	34	LVAM	NA	NA	NA	NA	NA	NA	NA	NA	NA	NA	NA	NA	NA	NA	NA	NA	NA	NA	NA	NA	NA	NA	NA	NA	NA	NA	NA	NA	NA	NA	NA	NA	NA	NA	NA	NA	NA	NA	NA	NA	NA	NA	NA	NA	NA	NA
m	23.329972694812	36	SED	4.19999980926514	21	18	461	9	166	72	9.19999980926514	26	99	119	23.2000007629395	7.40000009536743	15	88	14.6000003814697	27	0.200000002980232	4.09999990463257	123	2	137	20	409	111	379	26	4.59999990463257	NA	NA	NA	NA	NA	NA	NA	NA	NA	NA	NA	NA	NA	NA	NA	NA	NA	NA
m	20.0857142857143	38	HVAM	4.5	16	22	603	9.30000019073486	157	171	22.2999992370605	37	59	78	12.1999998092651	10.6000003814697	10	72	14.8000001907349	53	0.699999988079071	5.09999990463257	88	2.20000004768372	140	29	573	82	302	20	4.80000019073486	34	0.699999988079071	154	3.20000004768372	45.2999992370605	1358	28.2999992370605	29	32.5999984741211	88.8000030517578	322	6.69999980926514	10.3000001907349	2933	61.0999984741211	206	5.09999990463257	13.6000003814697
f	21.4644168962351	49	MVAM	NA	NA	NA	1323	9.69999980926514	274	91	NA	48	NA	89	19.8999996185303	NA	NA	76	14.6999998092651	120	NA	4.30000019073486	151	2.09999990463257	140	NA	138	117	NA	NA	6.80000019073486	NA	NA	NA	NA	NA	NA	NA	NA	NA	NA	NA	NA	NA	NA	NA	NA	NA	NA
f	25.1514235323759	44	MVAM	4.19999980926514	10	16	331	9.5	194	87	20.1000003814697	40	133	36	16.1000003814697	NA	12	91	13.5	79	1.70000004768372	4.5	99	1.89999997615814	137	70	27	75	428	31	6.69999980926514	94	1.39999997615814	154	2.29999995231628	40.5999984741211	1869	27.8999996185303	31.2999992370605	33.2999992370605	94.1999969482422	476	7.09999990463257	9.89999961853027	4107	61.2999992370605	289	4.30999994277954	12.3999996185303
m	25.6935553633218	42	MVAM	4.59999990463257	14	22	664	9.80000019073486	163	162	18.1000003814697	42	115	55	22.7999992370605	9	13	96	14.6000003814697	42	0.5	4.19999980926514	100	1.89999997615814	138	30	502	112	336	34	4.19999980926514	50	1.20000004768372	151	3.59999990463257	43.7000007629395	1453	34.5999984741211	28.7000007629395	33.4000015258789	85.9000015258789	302	7.19999980926514	10.1000003814697	2243	53.4000015258789	200	5.09000015258789	12.6000003814697
f	17.5032653061224	39	PRO	4.40000009536743	24	35	655	9.39999961853027	214	219	16.1000003814697	55	82	25	24	NA	10	86	12	85	0.300000011920929	4.09999990463257	115	2.09999990463257	139	93	14	58	343	24	3.79999995231628	61	1.60000002384186	220	5.80000019073486	37.5	931	24.5	30.2000007629395	32	94.1999969482422	220	5.80000019073486	11.8000001907349	2367	62.2999992370605	211	3.98000001907349	12.1999998092651
http://7070652042092723530.owasp.org	42.90771484375	53	SED	NA	NA	NA	NA	NA	NA	NA	NA	NA	NA	NA	NA	NA	NA	NA	NA	NA	NA	NA	NA	NA	NA	NA	NA	NA	NA	NA	NA	NA	NA	NA	NA	NA	NA	NA	NA	NA	NA	NA	NA	NA	NA	NA	NA	NA	NA
m	23.6473602138561	35	MVAM	4.40000009536743	15	19	362	9.19999980926514	185	182	10.3999996185303	59	107	61	15	8.01500034332275	13	84	14.6000003814697	68	0.5	4.5	99	2.20000004768372	138	49	606	87	317	34	3.70000004768372	52	1.39999997615814	81	2.20000004768372	42.2999992370605	1162	31.3999996185303	32.4000015258789	34.5	94	252	6.80000019073486	9.5	2153	58.2000007629395	232	4.5	13
m	24.8202040816327	52	MVAM	4.80000019073486	17	20	455	10.1000003814697	285	73	9.30000019073486	26	144	222	10.1000003814697	7.19999980926514	13	95	15.3999996185303	60	0.5	4.59999990463257	214	2.09999990463257	138	59	499	56	287	50	4.40000009536743	35	0.800000011920929	141	3.20000004768372	46.2000007629395	1474	33.5	29.5	33.2999992370605	88.5999984741211	255	5.80000019073486	8	2495	56.7000007629395	255	5.21000003814697	13.6999998092651
f	23.7171280276817	41	SED	NA	NA	NA	NA	9.19999980926514	162	58	NA	32	NA	15	10.1999998092651	NA	NA	100	11.6999998092651	66	NA	NA	86	2	NA	NA	NA	98	NA	NA	NA	NA	NA	NA	NA	NA	NA	NA	NA	NA	NA	NA	NA	NA	NA	NA	NA	NA	NA
m	24.9506578947368	24	LVAM	NA	NA	NA	NA	NA	NA	NA	NA	NA	NA	NA	NA	NA	NA	NA	NA	NA	NA	NA	NA	NA	NA	NA	NA	NA	NA	NA	NA	NA	NA	NA	NA	NA	NA	NA	NA	NA	NA	NA	NA	NA	NA	NA	NA	NA	NA
f	19.6891643709826	49	LVAM	NA	15	NA	529	NA	NA	60	22.1000003814697	34	NA	27	NA	NA	NA	NA	13.8000001907349	NA	0.300000011920929	NA	NA	NA	NA	39	22	NA	NA	NA	5.59999990463257	28	0.5	196	3.5	40.7999992370605	1462	26.1000003814697	32.7000007629395	33.7999992370605	96.9000015258789	358	6.40000009536743	8.39999961853027	3556	63.5	304	4.21000003814697	13.3999996185303
f	22.3130331283475	40	LVAM	4.30000019073486	14	18	291	9.39999961853027	196	85	16.6000003814697	35	125	23	14.3999996185303	NA	17	83	14.3000001907349	91	1.10000002384186	4.69999980926514	91	1.89999997615814	137	96	25	57	428	29	4.90000009536743	59	1.20000004768372	191	3.90000009536743	43.5999984741211	1828	37.2999992370605	32.0999984741211	32.7999992370605	98	480	9.80000019073486	10.3999996185303	2342	47.7999992370605	232	4.44999980926514	11.5
m	28.6456626759084	56	LVAM	4.5	23	18	806	9.30000019073486	134	151	8.39999961853027	47	79	74	8.89999961853027	9.60000038146973	21	98	14.3999996185303	49	1.39999997615814	4.19999980926514	69	2.20000004768372	135	24	468	78	297	27	5.69999980926514	23	0.400000005960464	114	2	43.5	1248	21.8999996185303	28.8999996185303	33	87.6999969482422	302	5.30000019073486	8.60000038146973	4013	70.4000015258789	205	4.96000003814697	14.1999998092651
m	29.2861700131357	52	LVAM	NA	NA	NA	NA	NA	NA	NA	NA	NA	NA	NA	NA	NA	NA	NA	NA	NA	NA	NA	NA	NA	NA	NA	NA	NA	NA	NA	NA	NA	NA	NA	NA	NA	NA	NA	NA	NA	NA	NA	NA	NA	NA	NA	NA	NA	NA
f	27.4544378698225	51	MVAM	4.69999980926514	25	29	519	9.39999961853027	162	248	8.80000019073486	31	119	44	10.3000001907349	NA	11	88	13.6999998092651	76	0.5	4.09999990463257	72	2.09999990463257	140	60	13	68	395	30	5	40	0.800000011920929	70	1.39999997615814	40.7000007629395	1525	30.5	30.7000007629395	33.7000007629395	91.3000030517578	310	6.19999980926514	10.5	3055	61.0999984741211	179	4.46000003814697	12.1000003814697
m	NA	45	LVAM	NA	NA	NA	NA	NA	NA	NA	NA	NA	NA	NA	NA	NA	NA	NA	NA	NA	NA	NA	NA	NA	NA	NA	NA	NA	NA	NA	NA	NA	NA	NA	NA	NA	NA	NA	NA	NA	NA	NA	NA	NA	NA	NA	NA	NA	NA
f	28.1474609375	42	LVAM	4.30000019073486	17	20	601	10.1999998092651	224	73	10.3999996185303	36	84	23	15.6000003814697	NA	10	87	13.8000001907349	63	0.800000011920929	4.5	145	2.20000004768372	139	43	17	63	358	23	4.5	72	1.60000002384186	90	2	40	1868	41.5	29.7999992370605	34.5	86.3000030517578	252	5.59999990463257	9.19999980926514	2219	49.2999992370605	250	4.6399998664856	13.3000001907349
m	22.0447664359862	49	LVAM	4.69999980926514	19	28	270	9.89999961853027	165	187	23.5	33	127	28	19	10.0570001602173	21	92	14.3000001907349	76	0.300000011920929	4.40000009536743	77	2.09999990463257	140	68	858	50	418	30	2.70000004768372	30	1.10000002384186	41	1.5	41.7999992370605	918	34	29.7000007629395	34.2000007629395	86.9000015258789	251	9.30000019073486	11.1999998092651	1461	54.0999984741211	226	4.80999994277954	12.6999998092651
f	NA	38	LVAM	4.5	19	34	504	9.69999980926514	175	365	14	26.2999992370605	115	45	13.6999998092651	0.300000011920929	8	81	13	64	0.779999971389771	4.40000009536743	112	1.89999997615814	139	64	14	44	269	43	6.80000019073486	NA	NA	NA	NA	NA	NA	NA	NA	NA	NA	NA	NA	NA	NA	NA	NA	NA	NA
m	NA	43	LVAM	4.90000009536743	19	27	634	9.80000019073486	178	417	9.30000019073486	20	139	294	22.2000007629395	11.8999996185303	25	110	14.6000003814697	81	0.200000002980232	4.80000019073486	85	2.29999995231628	143	33	644	115	298	47	4.80000019073486	NA	NA	NA	NA	NA	NA	NA	NA	NA	NA	NA	NA	NA	NA	NA	NA	NA	NA
f	21.9485766758494	52	SED	NA	NA	NA	NA	NA	NA	NA	NA	NA	NA	NA	NA	NA	NA	NA	NA	NA	NA	NA	NA	NA	NA	NA	NA	NA	NA	NA	NA	NA	NA	NA	NA	NA	NA	NA	NA	NA	NA	NA	NA	NA	NA	NA	NA	NA	NA
f	29.8098335067638	33	SED	4.40000009536743	11	14	460	9.69999980926514	183	67	5.80000019073486	30	50	186	11.8000001907349	NA	9	78	14	53	2.20000004768372	4.30000019073486	120	2.09999990463257	140	89	27	50	245	20	5.19999980926514	10	0.200000002980232	31	0.600000023841858	42.5	1784	34.2999992370605	28.7000007629395	32.9000015258789	87.1999969482422	322	6.19999980926514	9.39999961853027	3052	58.7000007629395	193	4.86999988555908	13.1999998092651
m	25.1018693551775	49	LVAM	4.5	16	16	455	9.69999980926514	199	102	11.3999996185303	39	168	44	10.8000001907349	15.8500003814697	12	85	15	64	0.300000011920929	4.30000019073486	117	2.09999990463257	139	65	1452	83	334	50	4.40000009536743	31	0.699999988079071	158	3.59999990463257	43.7000007629395	1426	32.4000015258789	31.3999996185303	34.2999992370605	91.4000015258789	356	8.10000038146973	10.3000001907349	2429	55.2000007629395	245	4.78000020980835	12.8999996185303
f	21.0314776274714	34	SED	5	13	16	444.440002441406	10	197.296997070312	57	8.50699996948242	18.0270004272461	139.664993286133	26	12.0030002593994	NA	10	73.8740005493164	13.1000003814697	84.5559997558594	0.600000023841858	5.09999990463257	105.018997192383	2.19000005722046	140	122	34.5820007324219	38.0530014038086	312.850006103516	45	3.09999990463257	30	1	0	0	40	1600	51.5999984741211	30	33	90	300	9.69999980926514	9.89999961853027	1100	35.5	246	4.40000009536743	13.6000003814697
m	37.5852082869236	54	MVAM	4.5	33	31	520	9.69999980926514	275	183	12.6999998092651	92	88	112	8.39999961853027	13.6709995269775	23	86	17.2999992370605	51	0.899999976158142	NA	190	2.20000004768372	140	57	1157	175	352	25	4.90000009536743	39	0.800000011920929	69	1.39999997615814	50.5999984741211	1691	34.5	31.2999992370605	34.2000007629395	91.5	470	9.60000038146973	10.8000001907349	2631	53.7000007629395	266	5.53000020980835	13
m	NA	47	LVAM	NA	NA	NA	NA	NA	NA	NA	NA	NA	NA	NA	NA	NA	NA	NA	NA	NA	NA	NA	NA	NA	NA	NA	NA	NA	NA	NA	NA	NA	NA	NA	NA	NA	NA	NA	NA	NA	NA	NA	NA	NA	NA	NA	NA	NA	NA
m	20.671864557808	39	LVAM	4.80000019073486	14	19	472	10.1000003814697	163	NA	10.8000001907349	27	121	53	18.7999992370605	12.6000003814697	14	89	15.8000001907349	64	0.5	5.30000019073486	86	1.89999997615814	139	59	771	70	328	37	4	NA	NA	NA	NA	NA	NA	NA	NA	NA	NA	NA	NA	NA	NA	NA	NA	NA	NA
f	25.0568055246157	43	LVAM	4.5	16	19	605	9.19999980926514	225	75	15.6000003814697	45	158	51	19.3999996185303	NA	13	76	13.8999996185303	84	0.200000002980232	4.30000019073486	134	2.09999990463257	136	80	34	37	305	52	5	25	0.5	245	4.90000009536743	41.5999984741211	1460	29.2000007629395	31.5	33.5	94.0999984741211	360	7.19999980926514	10.3000001907349	2910	58.2000007629395	165	4.42000007629395	14.1000003814697
f	31.7931588613407	43	LVAM	NA	NA	NA	NA	NA	NA	NA	NA	NA	NA	NA	NA	NA	NA	NA	NA	NA	NA	NA	NA	NA	NA	NA	NA	NA	NA	NA	NA	NA	NA	NA	NA	NA	NA	NA	NA	NA	NA	NA	NA	NA	NA	NA	NA	NA	NA
m	29.0481229528849	47	LVAM	4.59999990463257	17	17	390	9.5	186	80	19.3999996185303	20	152	310	11.1999998092651	6.67500019073486	17	104	15.3999996185303	73	1.29999995231628	4.19999980926514	91	2.20000004768372	139	38	462	122	312	49	5.80000019073486	29	0.5	87	1.5	45	2018	34.7999992370605	29.7999992370605	34.2000007629395	87.1999969482422	464	8	11.3000001907349	3202	55.2000007629395	159	5.15999984741211	13.1000003814697
f	NA	43	MVAM	4	25	36	450	9	163	508	20.6000003814697	40	89	23	11.8999996185303	NA	18	93	12.1000003814697	55	0.300000011920929	4	93	2	138	64	20	67	301	30	3.40000009536743	10	0.300000011920929	0	0	37.4000015258789	1027	30.2000007629395	30.7000007629395	32.4000015258789	94.9000015258789	330	9.69999980926514	10.1000003814697	2033	59.7999992370605	241	3.94000005722046	11.6999998092651
m	26.873766015543	47	LVAM	NA	NA	NA	NA	NA	NA	NA	NA	NA	NA	NA	NA	NA	NA	NA	NA	NA	NA	NA	NA	NA	NA	NA	NA	NA	NA	NA	NA	NA	NA	NA	NA	NA	NA	NA	NA	NA	NA	NA	NA	NA	NA	NA	NA	NA	NA
f	23.170166015625	33	MVAM	4.69999980926514	16	26	490	9.80000019073486	221	158	16.7999992370605	39	235	49	17.8999996185303	NA	10	84	13.3000001907349	85	1.79999995231628	4.30000019073486	113	1.89999997615814	139	73	31	124	327	72	3.40000009536743	20	0.600000023841858	41	1.20000004768372	42.2000007629395	1503	44.2000007629395	30.8999996185303	31.5	97.9000015258789	289	8.5	9.89999961853027	1547	45.5	175	4.30999994277954	12.8000001907349
f	21.9632149155959	46	MVAM	NA	NA	NA	NA	NA	NA	NA	NA	NA	NA	NA	NA	NA	NA	NA	NA	NA	NA	NA	NA	NA	NA	NA	NA	NA	NA	NA	NA	NA	NA	NA	NA	NA	NA	NA	NA	NA	NA	NA	NA	NA	NA	NA	NA	NA	NA
f	NA	37	LVAM	NA	NA	NA	NA	NA	NA	NA	NA	NA	NA	NA	NA	NA	NA	NA	NA	NA	NA	NA	NA	NA	NA	NA	NA	NA	NA	NA	NA	NA	NA	NA	NA	NA	NA	NA	NA	NA	NA	NA	NA	NA	NA	NA	NA	NA	NA
f	20.9004787100025	34	HVAM	4.5	15	23	531	9.89999961853027	218	88	12.8999996185303	100	144	30	24	NA	11	85	13.1999998092651	98	0.300000011920929	5	107	2	139	54	16	44	383	38	4	68	1.70000004768372	108	2.70000004768372	39.7000007629395	1800	45	32.4000015258789	33.2000007629395	97.5	208	5.19999980926514	10	1816	45.4000015258789	199	4.07000017166138	11.8000001907349
m	24.9506578947368	56	LVAM	4.19999980926514	32	34	683	9.10000038146973	148	263	5.59999990463257	28	97	36	17	9	14	78	14.8000001907349	54	0.400000005960464	3.79999995231628	80	2	142	42	536	56	319	30	8.5	34	0.400000005960464	119	1.39999997615814	43.5	1275	15	30.3999996185303	34.0999984741211	89.3000030517578	587	6.90000009536743	7.59999990463257	6486	76.3000030517578	189	4.86999988555908	12.6000003814697
m	22.8116326530612	53	LVAM	4.90000009536743	24	22	393	9.5	220	93	16.1000003814697	53	154	146	14.1999998092651	7.40000009536743	25	83	15.6000003814697	53	0.300000011920929	4.19999980926514	153	2.09999990463257	140	45	472	80	313	49	5.69999980926514	NA	NA	NA	NA	NA	NA	NA	NA	NA	NA	NA	NA	NA	NA	NA	NA	NA	NA
m	32.375	59	SED	4.40000009536743	29	16	670	9.39999961853027	178	94	9.5	44.0999984741211	136	15	6.57999992370605	16	28	102	14.8000001907349	35	1.79999995231628	4.19999980926514	114	2.09999990463257	142	51	907	143	422	32	3.29999995231628	220	6.69999980926514	60	1.79999995231628	52.2000007629395	1200	36.7999992370605	28.3999996185303	28.3999996185303	100	300	8.80000019073486	10.6999998092651	1400	43.2000007629395	222	5.21999979019165	15.8000001907349
m	30.4128378378378	44	SED	NA	43	NA	NA	NA	NA	NA	NA	27	NA	NA	NA	NA	NA	98	NA	NA	0.699999988079071	NA	NA	NA	NA	NA	256	NA	NA	NA	NA	NA	NA	NA	NA	NA	NA	NA	NA	NA	NA	NA	NA	NA	NA	NA	NA	NA	NA
m	22.0010501995379	41	SED	4.69999980926514	20	24	714	10.1000003814697	189	102	9.5	44	114	127	22.1000003814697	11.6999998092651	17	92	15.1000003814697	62	0.699999988079071	4.40000009536743	109	1.89999997615814	138	43	669	85	313	36	4.30000019073486	52	1.20000004768372	366	8.5	44.5	1462	34	28.8999996185303	33.9000015258789	85.1999969482422	331	7.69999980926514	10.3999996185303	2090	48.5999984741211	232	5.21999979019165	13
m	27.9073724007561	50	SED	NA	NA	NA	NA	NA	NA	NA	NA	NA	NA	NA	NA	NA	NA	NA	NA	NA	NA	NA	NA	NA	NA	NA	NA	NA	NA	NA	NA	NA	NA	NA	NA	NA	NA	NA	NA	NA	NA	NA	NA	NA	NA	NA	NA	NA	NA
m	22.4440243646293	38	LVAM	4.90000009536743	18	21	403	10	231	137	14.6000003814697	29	89	133	10	10.7729997634888	13	89	14.8000001907349	59	0.800000011920929	NA	157	2.20000004768372	140	85	993	60	277	32	4.09999990463257	62	1.5	90	2.20000004768372	42.5	1484	36.2000007629395	29.3999996185303	34.7999992370605	84.5	349	8.5	11.6999998092651	2116	51.5999984741211	217	5.03000020980835	12.8000001907349
m	25.6810204081633	54	LVAM	4.69999980926514	27	20	444	9.39999961853027	197	84	12.6000003814697	29	114	113	11.3000001907349	8.5	17	95	16.6000003814697	42	0.400000005960464	4.19999980926514	138	2.40000009536743	140	46	526	166	346	33	8.10000038146973	NA	NA	NA	NA	NA	NA	NA	NA	NA	NA	NA	NA	NA	NA	NA	NA	NA	NA
m	25.7994445546519	57	MVAM	4.5	20	19	307	9.10000038146973	170	131	12.3000001907349	34	62	39	24	7.93400001525879	9	82	15.6000003814697	50	0.300000011920929	4.09999990463257	104	2	140	52	610	73	339	18	4.69999980926514	28	0.600000023841858	89	1.89999997615814	48.2000007629395	1636	34.7999992370605	30.5	32.4000015258789	94.0999984741211	324	6.90000009536743	11.5	2623	55.7999992370605	203	5.11999988555908	12.8000001907349
f	19.56591796875	40	LVAM	4.30000019073486	14	20	454	9.10000038146973	155	166	7.69999980926514	42	140	20	14.6000003814697	NA	9	94	14.1000003814697	61	0.400000005960464	4.30000019073486	81	2.29999995231628	138	69	49	46	344	41	3.90000009536743	31	0.800000011920929	51	1.29999995231628	42.5	1334	34.2000007629395	30.2000007629395	33.2000007629395	91	261	6.69999980926514	10.5	2223	57	243	4.67000007629395	12
m	26.3839369487709	45	LVAM	4.30000019073486	30	23	724.924987792969	9.19999980926514	190.733001708984	142	12.8870000839233	38.056999206543	100.55899810791	163	14.6070003509521	5.30000019073486	23	100.901000976562	14.6999998092651	49.0349998474121	0.800000011920929	4.5	129.343994140625	1.97099995613098	142	34	342.938995361328	61.0620002746582	318.436004638672	32	3.20000004768372	60	NA	0	NA	44	1000	NA	31	33.7000007629395	91	300	NA	8.10000038146973	1800	NA	197	4.80000019073486	12.5
f	22.1099632690542	43	PRO	4.19999980926514	23	20	903	9.5	202	80	15.6999998092651	51	68	19	20.1000003814697	NA	13	96	13.1999998092651	60	0.300000011920929	4.5	121	2.09999990463257	138	72	27	104	306	22	5.19999980926514	57	1.10000002384186	187	3.59999990463257	39.4000015258789	1482	28.5	29	33.5	86.5999984741211	447	8.60000038146973	10.6000003814697	3026	58.2000007629395	228	4.55000019073486	12.3999996185303
m	29.4272762345679	46	LVAM	4.09999990463257	15	13	350	9	154	120	14.8000001907349	32.0999984741211	141	102	10.8000001907349	9.30000019073486	21	97	15.8999996185303	47	0.509999990463257	4.59999990463257	99	1.70000004768372	141	56.7000007629395	605	87	239	59	5.90000009536743	NA	NA	NA	NA	NA	NA	NA	NA	NA	NA	NA	NA	NA	NA	NA	NA	NA	NA
f	23.9602366863905	47	MVAM	4.30000019073486	10	18	395	9.30000019073486	168	69	4	29	107	22	11.6999998092651	NA	13	84	12.6000003814697	86	0.300000011920929	3.90000009536743	68	2.20000004768372	138	193	29	64	326	33	4.59999990463257	41	0.899999976158142	41	0.899999976158142	37.9000015258789	1624	35.2999992370605	31.6000003814697	33.2000007629395	95	313	6.80000019073486	9.60000038146973	2581	56.0999984741211	266	3.99000000953674	11.6999998092651
m	28.3805186066974	32	SED	NA	NA	NA	NA	NA	NA	NA	NA	NA	NA	NA	NA	NA	NA	NA	NA	NA	NA	NA	NA	NA	NA	NA	NA	NA	NA	NA	NA	NA	NA	NA	NA	NA	NA	NA	NA	NA	NA	NA	NA	NA	NA	NA	NA	NA	NA
m	25.0854238754325	36	LVAM	NA	NA	NA	NA	NA	NA	NA	NA	NA	NA	NA	NA	NA	NA	NA	NA	NA	NA	NA	NA	NA	NA	NA	NA	NA	NA	NA	NA	NA	NA	NA	NA	NA	NA	NA	NA	NA	NA	NA	NA	NA	NA	NA	NA	NA	NA
m	26.1530407663177	42	MVAM	NA	NA	NA	NA	NA	NA	NA	NA	NA	NA	NA	NA	NA	NA	NA	NA	NA	NA	NA	NA	NA	NA	NA	NA	NA	NA	NA	NA	NA	NA	NA	NA	NA	NA	NA	NA	NA	NA	NA	NA	NA	NA	NA	NA	NA	NA
m	48.2545913682277	41	LVAM	NA	NA	NA	NA	NA	NA	NA	NA	NA	NA	NA	NA	NA	NA	NA	NA	NA	NA	NA	NA	NA	NA	NA	NA	NA	NA	NA	NA	NA	NA	NA	NA	NA	NA	NA	NA	NA	NA	NA	NA	NA	NA	NA	NA	NA	NA
m	27.0926709734908	58	LVAM	NA	NA	NA	NA	9.30000019073486	257	154	NA	14	NA	129	8.5	NA	NA	97	15	46	NA	NA	182	2.09999990463257	NA	NA	NA	147	NA	NA	6.09999990463257	49	0.800000011920929	421	6.90000009536743	44.5999984741211	2147	35.2000007629395	27.8999996185303	33.5999984741211	82.9000015258789	598	9.80000019073486	10.8999996185303	2885	47.2999992370605	246	5.38000011444092	13
m	26.4967268399127	52	LVAM	4.19999980926514	24	21	470	9.39999961853027	193	90	14.5	40	134	370	18.5	8.16199970245361	17	95	15.1999998092651	52	1	4.19999980926514	122	2.09999990463257	138	52	629	91	262	51	6	12	0.200000002980232	132	2.20000004768372	43.9000015258789	1296	21.6000003814697	32.2999992370605	34.5999984741211	93.4000015258789	546	9.10000038146973	11.1000003814697	4014	66.9000015258789	249	4.69999980926514	11.8000001907349
f	23.170166015625	33	MVAM	4.40000009536743	17	24	997	9	178	112	21.1000003814697	52	162	46	14.1000003814697	NA	12	81	16	58	0.300000011920929	4.19999980926514	103	2.09999990463257	137	89	48	82	296	55	5.5	61	1.10000002384186	1436	26.1000003814697	46.9000015258789	1716	31.2000007629395	33.7999992370605	34.0999984741211	99.1999969482422	369	6.69999980926514	10.8000001907349	1920	34.9000015258789	208	4.73000001907349	12.5
f	24.0079229560822	44	MVAM	5.09999990463257	17	19	706	10.1000003814697	167	126	15.3999996185303	60	138	546	24	NA	16	77	14.3999996185303	70	0.300000011920929	4	84	2.40000009536743	139	41	24	67	288	48	7.19999980926514	36	0.5	58	0.800000011920929	44.7999992370605	2254	31.2999992370605	29.8999996185303	32.2000007629395	92.9000015258789	504	7	10.8999996185303	4349	60.4000015258789	195	4.82000017166138	14
m	26.8310810810811	41	LVAM	NA	NA	NA	347	9.60000038146973	167	70	NA	37.2000007629395	NA	616	15.6000003814697	NA	NA	84	16.3999996185303	39	NA	4.30000019073486	110	2.09999990463257	139	NA	580	138	NA	NA	5.90000009536743	NA	NA	NA	NA	NA	NA	NA	NA	NA	NA	NA	NA	NA	NA	NA	NA	NA	NA
f	26.6287878787879	38	LVAM	4.30000019073486	26	28	361	9	200	82	10.8999996185303	38.2000007629395	49	43	16.4300003051758	NA	56	86	12.6999998092651	50	11.8999996185303	5.09999990463257	137	2	137	65	22.3999996185303	63	257	19	5.92999982833862	30	0.5	130	2.20000004768372	39	1510	25.5	29.2000007629395	32.5999984741211	89.6999969482422	530	8.89999961853027	11.1000003814697	3720	62.7000007629395	240	4.34999990463257	13
m	22.496	32	MVAM	NA	NA	NA	279	9.89999961853027	139	83	NA	25.1000003814697	NA	129	16.7999992370605	NA	NA	91	14.8999996185303	51	NA	4.69999980926514	85	2.20000004768372	140	NA	734	69	NA	NA	5.59999990463257	NA	NA	NA	NA	NA	NA	NA	NA	NA	NA	NA	NA	NA	NA	NA	NA	NA	NA
m	NA	48	PRO	4.30000019073486	28	26	335	9	157	160	11.5	39	96	31	19.8999996185303	8.58100032806396	11	83	14.3999996185303	39	0.5	NA	103	2	140	53	668	63	323	30	3.90000009536743	31	0.800000011920929	78	2	43.4000015258789	807	20.7000007629395	30.3999996185303	33.2000007629395	91.8000030517578	281	7.19999980926514	12.5	2703	69.3000030517578	168	4.73000001907349	12.1000003814697
f	18.9685207100592	46	MVAM	4.59999990463257	15	23	423	9.10000038146973	181	151	9.80000019073486	32	56	15	10.1000003814697	NA	17	76	13.3000001907349	99	0.600000023841858	4.40000009536743	68	2.09999990463257	139	101	20	59	417	13	6.19999980926514	50	0.800000011920929	50	0.800000011920929	42	1767	28.5	29.6000003814697	31.7000007629395	93.3000030517578	310	5	9.19999980926514	4024	64.9000015258789	346	4.5	12.8999996185303
m	23.7335526315789	47	LVAM	NA	19	NA	405	9.10000038146973	174	197	NA	38	NA	82	19.3999996185303	NA	NA	73	15.3999996185303	69	1.60000002384186	4.30000019073486	131	2	137	NA	649	41	NA	NA	6.40000009536743	NA	NA	NA	NA	NA	NA	NA	NA	NA	NA	NA	NA	NA	NA	NA	NA	NA	NA
f	21.9247048340388	37	MVAM	5.09999990463257	25	28	931	9.89999961853027	214	171	24.7000007629395	50	83	79	24	NA	13	85	15.1999998092651	69	0.300000011920929	4	130	2.09999990463257	137	76	16	63	320	26	5	40	0.800000011920929	150	3	44.2000007629395	2235	44.7000007629395	34.2000007629395	34.4000015258789	99.3000030517578	390	7.80000019073486	11.8000001907349	2185	43.7000007629395	293	4.44999980926514	12
f	29.5628858024691	51	MVAM	4.30000019073486	21	17	811	9.30000019073486	177	56	14.3999996185303	29	120	66	18.6000003814697	NA	12	83	15.5	72	1.39999997615814	5.5	89	1.89999997615814	138	66	42	71	371	32	7.59999990463257	61	0.800000011920929	53	0.699999988079071	46.7000007629395	1740	22.8999996185303	30.7999992370605	33.2000007629395	92.6999969482422	494	6.5	12.1000003814697	5252	69.0999984741211	312	5.03999996185303	11.8000001907349
m	20.5000991866693	35	SED	4.80000019073486	28	49	652	9.89999961853027	155	2614	19.2999992370605	48	101	58	10.6999998092651	15.1999998092651	13	81	15.1000003814697	58	1.20000004768372	4.59999990463257	93	2.29999995231628	137	28	778	60	294	34	6.30000019073486	NA	NA	NA	NA	NA	NA	NA	NA	NA	NA	NA	NA	NA	NA	NA	NA	NA	NA
m	28.2026885108171	57	SED	4.19999980926514	24	20	508	9.89999961853027	226	105	14	38	122	121	6.30000019073486	18.5	16	111	16.1000003814697	45	2.5	4.59999990463257	156	2	139	24	906	129	281	43	7.19999980926514	43	0.600000023841858	223	3.09999990463257	47.5999984741211	1613	22.3999996185303	31.2000007629395	33.7999992370605	92.1999969482422	598	8.30000019073486	9	4723	65.5999984741211	301	5.15999984741211	13.6000003814697
m	20.6213333333333	46	LVAM	NA	NA	NA	NA	NA	NA	NA	NA	NA	NA	NA	NA	NA	NA	NA	NA	NA	NA	NA	NA	NA	NA	NA	NA	NA	NA	NA	NA	NA	NA	NA	NA	NA	NA	NA	NA	NA	NA	NA	NA	NA	NA	NA	NA	NA	NA
m	23.1081081081081	48	MVAM	4.59999990463257	33	25	554	9.60000038146973	162	205	19.2000007629395	43.9000015258789	149	72	12.0500001907349	4.90000009536743	35	74	15.3999996185303	70	0.400000005960464	4.30000019073486	78	1.89999997615814	142	34	328	69	354	42	13.6000003814697	50	0.400000005960464	80	0.600000023841858	47.2999992370605	2300	16.7000007629395	31	32.5999984741211	95.1999969482422	700	5.19999980926514	10.3999996185303	10400	76.4000015258789	266	4.96999979019165	13.8999996185303
f	20.9802571166208	58	LVAM	4.69999980926514	7	18	449	9.10000038146973	219	71	14.8000001907349	48	98	92	19	NA	9	93	14.1000003814697	76	0.200000002980232	3.90000009536743	129	2.20000004768372	135	60	26	52	283	35	5.09999990463257	51	1	92	1.79999995231628	41.5999984741211	1255	24.6000003814697	31.8999996185303	33.9000015258789	94.0999984741211	383	7.5	10.1000003814697	3320	65.0999984741211	255	4.42000007629395	12
m	29.0069430668518	58	LVAM	4.30000019073486	17	21	833	9.19999980926514	191	115	18.2999992370605	50	110	97	16.5	7.90299987792969	12	87	15.8999996185303	51	0.400000005960464	4.5	122	2.09999990463257	143	64	645	85	233	47	4.69999980926514	19	0.400000005960464	132	2.79999995231628	46.0999984741211	1415	30.1000003814697	30.3999996185303	34.5	88.0999984741211	465	9.89999961853027	10.1000003814697	2670	56.7999992370605	202	5.23000001907349	12.6999998092651
m	26.578449905482	58	LVAM	4.40000009536743	17	35	701	9	140	360	23.3999996185303	41.2000007629395	55	54	13.1000003814697	18.2000007629395	9	87	13.8999996185303	57	0.100000001490116	5.40000009536743	76	2.09999990463257	145	43.9000015258789	687	49	317	17	4.80000019073486	NA	NA	NA	NA	NA	NA	NA	NA	NA	NA	NA	NA	NA	NA	NA	NA	NA	NA
f	20.080810546875	56	MVAM	4.59999990463257	39	35	929	9	239	221	16.8999996185303	40.0999984741211	114	105	13	1.79999995231628	12	97	14.6000003814697	112	0.25	4.30000019073486	146	1.79999995231628	141	104.099998474121	25	32	292	39	5.19999980926514	NA	NA	NA	NA	NA	NA	NA	NA	NA	NA	NA	NA	NA	NA	NA	NA	NA	NA
m	25.1940789473684	33	MVAM	4.30000019073486	35	27	875	9.19999980926514	166	428	11.5	75	68	86	20	12.1999998092651	18	102	13.8000001907349	65	0.300000011920929	4.5	85	2.09999990463257	140	37	671	78	248	27	4.5	50	1.10000002384186	446	9.89999961853027	39.5	1994	44.2999992370605	31.8999996185303	34.9000015258789	91.1999969482422	306	6.80000019073486	10.3999996185303	1706	37.9000015258789	210	4.32999992370605	12
m	29.1285364223658	44	LVAM	NA	NA	NA	NA	NA	NA	NA	NA	NA	NA	NA	NA	NA	NA	NA	NA	NA	NA	NA	NA	NA	NA	NA	NA	NA	NA	NA	NA	NA	NA	NA	NA	NA	NA	NA	NA	NA	NA	NA	NA	NA	NA	NA	NA	NA	NA
m	32.7722674072605	42	LVAM	4.69999980926514	29	25	832	10.1000003814697	202	198	22.7999992370605	15.8000001907349	73	518	12.8000001907349	5.30000019073486	13	78	16.2000007629395	46	0.100000001490116	4.80000019073486	145	2.20000004768372	139	40	426	106	244	30	6.09999990463257	NA	NA	NA	NA	NA	NA	NA	NA	NA	NA	NA	NA	NA	NA	NA	NA	NA	NA
f	20.3691106072058	38	LVAM	4.40000009536743	25	22	533	9.30000019073486	117	147	15.1000003814697	29.2999992370605	90	39	15.8000001907349	10	12	84	13.3999996185303	37	0.140000000596046	5	69	2	142	67.1999969482422	15	61	297	30	6.80000019073486	NA	NA	NA	NA	NA	NA	NA	NA	NA	NA	NA	NA	NA	NA	NA	NA	NA	NA
f	22.1287721123829	50	MVAM	4.40000009536743	21	24	355	9.10000038146973	217	118	20.7999992370605	24.7999992370605	146	14	15.6000003814697	0.5	21	82	14.3999996185303	84	4.94000005722046	4.69999980926514	133	1.89999997615814	139	272.899993896484	4	104	499	29	4.69999980926514	NA	NA	NA	NA	NA	NA	NA	NA	NA	NA	NA	NA	NA	NA	NA	NA	NA	NA
m	25.8244897959184	39	LVAM	NA	NA	NA	NA	NA	NA	NA	NA	NA	NA	NA	NA	NA	NA	NA	NA	NA	NA	NA	NA	NA	NA	NA	NA	NA	NA	NA	NA	NA	NA	NA	NA	NA	NA	NA	NA	NA	NA	NA	NA	NA	NA	NA	NA	NA	NA
f	18.8021301775148	55	LVAM	4.5	25	35	677	9.39999961853027	213	107	14	63	83	22	15.8000001907349	NA	19	84	11.3000001907349	100	0.400000005960464	4.30000019073486	103	1.89999997615814	137	135	13	48	373	22	3.79999995231628	NA	NA	NA	NA	NA	NA	NA	NA	NA	NA	NA	NA	NA	NA	NA	NA	NA	NA
f	26.6224852071006	51	LVAM	4.40000009536743	14	19	1875	9.5	182	70	17.7999992370605	41	106	31	24	NA	8	85	13.8000001907349	58	0.300000011920929	4.40000009536743	108	2.20000004768372	141	68	13	75	303	35	3.90000009536743	39	1	51	1.29999995231628	41.0999984741211	1615	41.4000015258789	31.3999996185303	33.5999984741211	93.5999984741211	351	9	10.8000001907349	1845	47.2999992370605	276	4.3899998664856	12.1999998092651
m	23.2892283277128	45	LVAM	4.59999990463257	19	24	324	10.1999998092651	190	135	15.3999996185303	25.5	117	71	11.3000001907349	6.19999980926514	13	95	15.3000001907349	51	0.140000000596046	5	129	2	140	30.3999996185303	459	110	411	28	5.40000009536743	NA	NA	NA	NA	NA	NA	NA	NA	NA	NA	NA	NA	NA	NA	NA	NA	NA	NA
m	34.326171875	47	MVAM	4.19999980926514	25	26	532	9.19999980926514	186	343	8.69999980926514	15.8999996185303	93	59	12.5	7.09999990463257	25	93	16.2000007629395	53	2.41000008583069	4.40000009536743	130	1.89999997615814	143	40.4000015258789	345	67	338	28	7.5	NA	NA	NA	NA	NA	NA	NA	NA	NA	NA	NA	NA	NA	NA	NA	NA	NA	NA
m	22.0447664359862	41	MVAM	4.69999980926514	26	36	476	9.69999980926514	173	595	17.2000007629395	39	144	100	17.2000007629395	7.59999990463257	13	85	15.1999998092651	70	0.400000005960464	4.30000019073486	88	2	138	25	428	61	363	40	4.69999980926514	71	1.5	141	3	45.2999992370605	2110	44.9000015258789	29.7000007629395	33.5999984741211	88.5	338	7.19999980926514	11.1999998092651	2040	43.4000015258789	222	5.11999988555908	12.6999998092651
m	31.3777028367387	41	LVAM	4	28	23	628	9.30000019073486	214	312	16.1000003814697	41	182	220	12.6999998092651	8.01599979400635	27	79	14.6000003814697	91	2.29999995231628	4.09999990463257	109	2	141	38	561	57	282	65	4.90000009536743	20	0.400000005960464	127	2.59999990463257	46.4000015258789	1622	33.0999984741211	26.5	31.5	84.4000015258789	436	8.89999961853027	10.1000003814697	2695	55	168	5.5	12.8000001907349
m	NA	54	LVAM	NA	NA	NA	NA	9.60000038146973	234	108	NA	19.1000003814697	NA	193	10.5	NA	NA	90	13.6999998092651	45	NA	NA	170	2.20000004768372	NA	NA	NA	101	NA	NA	NA	NA	NA	NA	NA	NA	NA	NA	NA	NA	NA	NA	NA	NA	NA	NA	NA	NA	NA
m	33.1625575279421	38	LVAM	4.90000009536743	39	39	907	9.60000038146973	266	557	16.2000007629395	21.6000003814697	131	275	7.19999980926514	8.80000019073486	15	89	15.8999996185303	50	1.19000005722046	4.5	224	2.29999995231628	141	45.5999984741211	511	98	270	49	5.5	NA	NA	NA	NA	NA	NA	NA	NA	NA	NA	NA	NA	NA	NA	NA	NA	NA	NA
m	27.4026530612245	43	LVAM	NA	NA	NA	NA	NA	NA	NA	NA	NA	NA	NA	NA	NA	NA	NA	NA	NA	NA	NA	NA	NA	NA	NA	NA	NA	NA	NA	NA	NA	NA	NA	NA	NA	NA	NA	NA	NA	NA	NA	NA	NA	NA	NA	NA	NA	NA
f	25.4990817263545	45	MVAM	3.90000009536743	16	22	467	8.80000019073486	166	87	22	74	105	79	13.8000001907349	NA	9	79	14.6000003814697	54	3.20000004768372	4.19999980926514	97	2.09999990463257	139	112	30	65	333	32	7.19999980926514	50	0.699999988079071	1598	22.2000007629395	44.5999984741211	2282	31.7000007629395	30.8999996185303	32.7000007629395	94.5	302	4.19999980926514	9.80000019073486	2966	41.2000007629395	243	4.71999979019165	11.8999996185303
m	27.11767578125	39	SED	NA	NA	NA	NA	NA	NA	NA	NA	NA	NA	NA	NA	NA	NA	NA	NA	NA	NA	NA	NA	NA	NA	NA	NA	NA	NA	NA	NA	NA	NA	NA	NA	NA	NA	NA	NA	NA	NA	NA	NA	NA	NA	NA	NA	NA	NA
m	21.705734089477	49	MVAM	NA	NA	NA	NA	NA	NA	NA	NA	NA	NA	NA	NA	NA	NA	NA	NA	NA	NA	NA	NA	NA	NA	NA	NA	NA	NA	NA	NA	NA	NA	NA	NA	NA	NA	NA	NA	NA	NA	NA	NA	NA	NA	NA	NA	NA	NA
m	28.7492283950617	43	LVAM	4.5	31	21	466	9.5	211	222	12.3000001907349	36	129	168	9.80000019073486	9.39999961853027	18	105	16.1000003814697	45	0.5	4.5	148	2	140	28	515	88	319	40	4.69999980926514	38	0.800000011920929	296	6.30000019073486	49.4000015258789	1434	30.5	30.1000003814697	32.7000007629395	92.3000030517578	418	8.89999961853027	11.6000003814697	2515	53.5	182	5.34000015258789	14.1999998092651
m	25.83983069726	47	MVAM	NA	46	NA	554	NA	310	75	14.3999996185303	33	NA	373	NA	3.29999995231628	NA	NA	15.3999996185303	NA	1.20000004768372	NA	NA	NA	NA	16	222	NA	NA	NA	7.90000009536743	24	0.300000011920929	166	2.09999990463257	45	2504	31.7000007629395	29.5	34.2999992370605	86.0999984741211	553	7	10.8999996185303	4653	58.9000015258789	219	5.23000001907349	12.8999996185303
f	22.707730006683	42	LVAM	NA	NA	NA	NA	NA	NA	NA	NA	NA	NA	NA	NA	NA	NA	NA	NA	NA	NA	NA	NA	NA	NA	NA	NA	NA	NA	NA	NA	NA	NA	NA	NA	NA	NA	NA	NA	NA	NA	NA	NA	NA	NA	NA	NA	NA	NA
m	21.1071495590167	51	LVAM	4.40000009536743	12	20	477	9.69999980926514	202	143	8.39999961853027	40	162	40	11.8000001907349	7.36999988555908	15	85	13.8000001907349	77	0.300000011920929	4.59999990463257	111	2.29999995231628	137	47	547	46	304	53	4.40000009536743	40	0.899999976158142	581	13.1999998092651	42.2999992370605	1382	31.3999996185303	27.7000007629395	32.5999984741211	84.8000030517578	370	8.39999961853027	11.6000003814697	2028	46.0999984741211	166	4.98999977111816	13
m	21.1550925925926	54	MVAM	NA	NA	NA	NA	9.60000038146973	213	144	NA	39.9000015258789	NA	36	18.7000007629395	NA	NA	99	14.1000003814697	90	NA	NA	119	2.09999990463257	NA	NA	NA	58	NA	NA	NA	NA	NA	NA	NA	NA	NA	NA	NA	NA	NA	NA	NA	NA	NA	NA	NA	NA	NA
m	21.2334693877551	42	MVAM	4.40000009536743	30	30	542	9.60000038146973	243	NA	20.6000003814697	24	160	48	22.6000003814697	9.51200008392334	56	89	17.2000007629395	53	0.200000002980232	NA	161	1.5	142	17	509.100006103516	147	424	38	4.09999990463257	0	0.899999976158142	200	4.40000009536743	52.4000015258789	1500	37.4000015258789	30.8999996185303	32.9000015258789	94	300	6.5	NA	2100	50.7999992370605	180	5.57999992370605	NA
m	29.0069430668518	38	LVAM	NA	23	NA	485	NA	NA	860	8.39999961853027	49	NA	122	NA	8	NA	NA	14.3999996185303	NA	0.300000011920929	NA	NA	NA	NA	44	462	NA	NA	NA	4.40000009536743	31	0.699999988079071	40	0.899999976158142	41.7999992370605	1496	34	32	34.4000015258789	92.9000015258789	383	8.69999980926514	9.10000038146973	2451	55.7000007629395	233	4.5	12
m	24.5332653061224	38	MVAM	NA	NA	NA	NA	NA	NA	NA	NA	NA	NA	NA	NA	NA	NA	NA	NA	NA	NA	NA	NA	NA	NA	NA	NA	NA	NA	NA	NA	NA	NA	NA	NA	NA	NA	NA	NA	NA	NA	NA	NA	NA	NA	NA	NA	NA	NA
f	22.3812244897959	33	LVAM	NA	NA	NA	498	9.80000019073486	168	104	NA	33.5	NA	167	9.10000038146973	NA	NA	94	14.1999998092651	78	NA	4.90000009536743	95	2	141	NA	30	49	NA	NA	6.80000019073486	NA	NA	NA	NA	NA	NA	NA	NA	NA	NA	NA	NA	NA	NA	NA	NA	NA	NA
m	31.3968849690373	39	SED	NA	36	NA	NA	NA	NA	NA	NA	29	NA	NA	NA	NA	NA	92	NA	NA	1.70000004768372	NA	NA	NA	NA	NA	325	NA	NA	NA	NA	NA	NA	NA	NA	NA	NA	NA	NA	NA	NA	NA	NA	NA	NA	NA	NA	NA	NA
f	27.6699826989619	37	LVAM	4.40000009536743	18	23	1118	9.10000038146973	177	141	13.6999998092651	50	139	24	12.6999998092651	NA	12	89	13.6000003814697	80	1	4.30000019073486	91	2.09999990463257	140	50	30	50	377	37	7.69999980926514	NA	NA	NA	NA	NA	NA	NA	NA	NA	NA	NA	NA	NA	NA	NA	NA	NA	NA
m	23.869160899654	57	LVAM	4.59999990463257	32	29	559	9.69999980926514	241	125	13.6000003814697	38	133	61	13.6999998092651	16.7999992370605	31	79	16	111	0.200000002980232	5.09999990463257	120	2	139	77	1081	50	342	39	6.80000019073486	48	0.699999988079071	299	4.40000009536743	49.2000007629395	2230	32.7999992370605	29.7000007629395	32.5	91.5	394	5.80000019073486	10.1000003814697	3828	56.2999992370605	162	5.36999988555908	13.8000001907349
m	21.7407006920415	33	LVAM	NA	17	NA	226	10	162	317	NA	73	NA	43	13.6999998092651	NA	NA	89	15.3000001907349	71	0.400000005960464	4.59999990463257	79	2.20000004768372	140	NA	846	74	NA	NA	5.19999980926514	NA	NA	NA	NA	NA	NA	NA	NA	NA	NA	NA	NA	NA	NA	NA	NA	NA	NA
m	24.9333910034602	40	LVAM	5	45	24	409	10	176	201	15.3999996185303	31	90	189	10.8000001907349	10.1999998092651	30	88	15.6999998092651	48	1.10000002384186	4	117	1.89999997615814	140	40	587	94	295	31	5.40000009536743	NA	NA	NA	NA	NA	NA	NA	NA	NA	NA	NA	NA	NA	NA	NA	NA	NA	NA
f	22.1287721123829	58	MVAM	4.30000019073486	14	18	418	9.30000019073486	221	50	16.1000003814697	35	110	33	9.19999980926514	NA	17	87	14	107	0.699999988079071	4.09999990463257	99	1.89999997615814	133	81	19	68	319	34	6.40000009536743	19	0.300000011920929	90	1.39999997615814	42.7000007629395	2842	44.4000015258789	28.6000003814697	32.7999992370605	87.0999984741211	474	7.40000009536743	9.19999980926514	2976	46.5	338	4.90000009536743	12
f	29.0495867768595	44	LVAM	4.30000019073486	15	20	241	9.10000038146973	225	93	9.5	29	128	25	18.8999996185303	NA	9	81	14.1999998092651	58	1.70000004768372	4.19999980926514	143	2.09999990463257	136	124	19	118	328	39	6	30	0.5	84	1.39999997615814	41.5	1608	26.7999992370605	30.2999992370605	34.2999992370605	88.1999969482422	558	9.30000019073486	9.19999980926514	3720	62	247	4.71000003814697	13
f	18.2882414151925	51	SED	4.19999980926514	22	20	808	8.80000019073486	129	63	12	45	128	88	19.8999996185303	NA	19	92	14.5	59	0.600000023841858	4.5	61	2.20000004768372	138	80	15	47	340	38	5.40000009536743	5	0.100000001490116	286	5.30000019073486	44.2999992370605	1890	35	31.2999992370605	32.5999984741211	95.9000015258789	319	5.90000009536743	8.10000038146973	2900	53.7000007629395	271	4.61999988555908	12.3000001907349
f	NA	36	LVAM	4.30000019073486	26	24	456	9.39999961853027	149	317	12.1000003814697	20.6000003814697	101	38	18.0799999237061	NA	53	87	13.5	70	0.200000002980232	4.40000009536743	69	2.20000004768372	138	129	24	46	304	33	4.09999990463257	NA	NA	NA	NA	NA	NA	NA	NA	NA	NA	NA	NA	NA	NA	NA	NA	NA	NA
f	23.4907551793272	29	LVAM	4.5	37	25	1204	9.30000019073486	238	174	27.1000003814697	48	100	16	14.6000003814697	NA	14	85	15	68	0.0500000007450581	NA	150	2.09999990463257	142	75	27.2999992370605	101	285	35	4.76000022888184	100	1.10000002384186	100	1.29999995231628	50.2999992370605	2000	43	31	29.7999992370605	104.099998474121	200	3.79999995231628	12	2400	50.9000015258789	161	4.82999992370605	13.1000003814697
f	21.2822265625	37	LVAM	NA	38	50	1174	10.1999998092651	267	653	22.2000007629395	35	85	25	18.5	NA	15	91	14.8999996185303	113	0.200000002980232	4.5	141	2.29999995231628	139	80	25	63	304	28	2.40000009536743	NA	NA	NA	NA	NA	NA	NA	NA	NA	NA	NA	NA	NA	NA	NA	NA	NA	NA
m	22.496	47	MVAM	NA	NA	NA	NA	9.60000038146973	193	201	NA	36	NA	25	24	NA	NA	91	15.1000003814697	74	NA	NA	NA	1.89999997615814	NA	NA	NA	91	NA	NA	NA	NA	NA	NA	NA	NA	NA	NA	NA	NA	NA	NA	NA	NA	NA	NA	NA	NA	NA
f	19.4602076124567	42	LVAM	4.5	39	56	750	9.5	186	276	23.1000003814697	20	102	31	16.7000007629395	NA	23	94	12.8000001907349	72	2.20000004768372	3.90000009536743	97	2	139	65	30	86	315	32	3.90000009536743	47	1.20000004768372	117	3	38.4000015258789	1162	29.7999992370605	29.5	33.4000015258789	88.5	507	13	11.1999998092651	2067	53	169	4.34000015258789	14
f	20.4960973370064	33	LVAM	NA	NA	NA	NA	9.89999961853027	205	596	NA	27	NA	12	24	NA	NA	86	12.6999998092651	89	NA	NA	NA	2.20000004768372	NA	NA	NA	48	NA	NA	NA	NA	NA	NA	NA	NA	NA	NA	NA	NA	NA	NA	NA	NA	NA	NA	NA	NA	NA
f	23.68505859375	35	LVAM	NA	NA	NA	NA	NA	NA	NA	NA	NA	NA	NA	NA	NA	NA	NA	NA	NA	NA	NA	NA	NA	NA	NA	NA	NA	NA	NA	NA	NA	NA	NA	NA	NA	NA	NA	NA	NA	NA	NA	NA	NA	NA	NA	NA	NA	NA
m	29.0204475308642	39	LVAM	4.69999980926514	NA	NA	NA	9.39999961853027	219	NA	NA	NA	NA	NA	NA	7.71500015258789	33	78	15.6999998092651	36	0.300000011920929	NA	156	NA	NA	47	574.5	135	NA	NA	5.09999990463257	100	2.09999990463257	100	2.20000004768372	52	1600	31	30.3999996185303	30.2000007629395	NA	300	5.09999990463257	NA	3100	59.5	305	5.17000007629395	NA
f	30.4651045603427	48	LVAM	4.30000019073486	19	21	445	9.5	168	109	9.19999980926514	36	127	46	13.1000003814697	NA	14	95	13.6999998092651	49	2.40000009536743	4.19999980926514	90	2.20000004768372	138	36	29	145	359	35	5.90000009536743	35	0.600000023841858	283	4.80000019073486	42	1941	32.9000015258789	29.7999992370605	32.5999984741211	91.4000015258789	330	5.59999990463257	9.60000038146973	3310	56.0999984741211	234	4.59000015258789	13.3999996185303
f	20.9802571166208	53	MVAM	NA	NA	NA	NA	NA	NA	NA	NA	NA	NA	NA	NA	NA	NA	NA	NA	NA	NA	NA	NA	NA	NA	NA	NA	NA	NA	NA	NA	NA	NA	NA	NA	NA	NA	NA	NA	NA	NA	NA	NA	NA	NA	NA	NA	NA	NA
f	23.7938461538462	48	LVAM	NA	19	NA	465	9.60000038146973	143	42	NA	40	NA	43	9.19999980926514	NA	NA	88	13.8999996185303	72	0.699999988079071	4.80000019073486	69	2.09999990463257	144	NA	21	28	NA	NA	3.59999990463257	NA	NA	NA	NA	NA	NA	NA	NA	NA	NA	NA	NA	NA	NA	NA	NA	NA	NA
m	20.8209542320329	50	LVAM	4.30000019073486	14	21	316	9.10000038146973	165	33	16.2000007629395	31	67	244	5.40000009536743	12.5	14	83	14.3000001907349	32	0.200000002980232	4	NA	1.89999997615814	141	103	983	111	245	27	3.29999995231628	NA	NA	NA	NA	NA	NA	NA	NA	NA	NA	NA	NA	NA	NA	NA	NA	NA	NA
f	21.6307692307692	40	SED	NA	16	NA	NA	NA	NA	NA	NA	123	NA	NA	NA	NA	NA	80	NA	NA	0.699999988079071	NA	NA	NA	NA	NA	NA	NA	NA	NA	NA	NA	NA	NA	NA	NA	NA	NA	NA	NA	NA	NA	NA	NA	NA	NA	NA	NA	NA
m	21.9247048340388	45	LVAM	NA	13	NA	NA	NA	NA	NA	NA	70	NA	NA	NA	NA	NA	90	NA	NA	0.200000002980232	NA	NA	NA	NA	NA	903	NA	NA	NA	NA	NA	NA	NA	NA	NA	NA	NA	NA	NA	NA	NA	NA	NA	NA	NA	NA	NA	NA
f	22.4327364554637	55	MVAM	4.40000009536743	18	22	394	9.89999961853027	232	220	14.8000001907349	41	111	42	18.2000007629395	NA	15	87	13.1999998092651	71	0.600000023841858	4.40000009536743	144	1.89999997615814	141	45	17	71	315	35	3.79999995231628	30	0.800000011920929	122	3.20000004768372	38.5999984741211	1957	51.5	31.2000007629395	34.2000007629395	91.3000030517578	361	9.5	11.6999998092651	1330	35	252	4.23000001907349	12.6000003814697
m	NA	33	LVAM	4.59999990463257	22	27	627	9.30000019073486	174	287	8.60000038146973	53	155	97	12.1000003814697	11.3999996185303	16	85	15	67	0.600000023841858	4.40000009536743	96	1.89999997615814	137	34	598	56	313	50	5.40000009536743	49	0.899999976158142	286	5.30000019073486	43.9000015258789	1760	32.5999984741211	31.7999992370605	34.2000007629395	93.1999969482422	545	10.1000003814697	11.1999998092651	2759	51.0999984741211	177	4.71000003814697	12.3000001907349
m	22.707730006683	41	LVAM	4.80000019073486	13	19	569	9.80000019073486	175	70	10.8999996185303	27	228	54	24	7.09999990463257	21	86	15.1999998092651	41	0.5	4.30000019073486	98	2.09999990463257	137	36	433	179	318	72	4.40000009536743	NA	NA	NA	NA	NA	NA	NA	NA	NA	NA	NA	NA	NA	NA	NA	NA	NA	NA
m	29.3423442906574	42	LVAM	4.19999980926514	21	25	533	8.89999961853027	127	224	19.3999996185303	26	65	131	8	14.3000001907349	11	98	14.1000003814697	48	0.300000011920929	4.19999980926514	NA	1.89999997615814	140	31	745	48	260	25	5.80000019073486	NA	NA	NA	NA	NA	NA	NA	NA	NA	NA	NA	NA	NA	NA	NA	NA	NA	NA
m	20.9184685578258	50	MVAM	4.80000019073486	23	34	472	9.39999961853027	191	209	11.3999996185303	20	129	92	16.2000007629395	7.80000019073486	17	89	15.3000001907349	65	0.200000002980232	4.40000009536743	132	2.20000004768372	140	76	587	64	293	44	4.59999990463257	NA	NA	NA	NA	NA	NA	NA	NA	NA	NA	NA	NA	NA	NA	NA	NA	NA	NA
f	23.8039652483849	34	LVAM	4.30000019073486	21	23	432	9.30000019073486	175	69	8	34	146	40	24	NA	11	85	13.1000003814697	60	2	4.80000019073486	101	1.79999995231628	137	48	25	56	248	59	6.80000019073486	7	0.100000001490116	48	0.699999988079071	39	1516	22.2999992370605	30.3999996185303	33.5999984741211	90.5	496	7.30000019073486	10.3000001907349	4733	69.5999984741211	285	4.30999994277954	11.8000001907349
f	23.7344419249181	59	MVAM	4.5	35	30	826	9.39999961853027	226	58	23.5	60.7999992370605	91	84	13.1000003814697	4.69999980926514	27	79	13	70	1.49000000953674	5	159	2.20000004768372	141	107.599998474121	33	51	269	34	7.40000009536743	NA	NA	NA	NA	NA	NA	NA	NA	NA	NA	NA	NA	NA	NA	NA	NA	NA	NA
m	28.2067901234568	36	LVAM	4.69999980926514	29	26	444	9.80000019073486	148	320	12.3999996185303	70	158	68	17.2000007629395	9.60000038146973	20	92	15	57	0.200000002980232	4.59999990463257	93	2.20000004768372	140	38	525	50	344	46	4.30000019073486	NA	NA	NA	NA	NA	NA	NA	NA	NA	NA	NA	NA	NA	NA	NA	NA	NA	NA
m	24.6689810471008	37	LVAM	4.90000009536743	NA	NA	NA	10.1000003814697	163	NA	NA	NA	NA	NA	NA	6.66800022125244	12	75	15.3000001907349	61	0.300000011920929	NA	85	NA	NA	56	517	77	NA	NA	3.70000004768372	59	1.60000002384186	477	12.8999996185303	46.5	1591	43	31.5	32.9000015258789	95.6999969482422	359	9.69999980926514	13.1000003814697	1214	32.7999992370605	157	4.8600001335144	12.1999998092651
m	26.6287878787879	32	LVAM	NA	40	NA	543	10.1999998092651	232	515	NA	35	NA	108	24	NA	NA	94	15.3999996185303	61	NA	4.19999980926514	156	2.20000004768372	138	NA	777	73	NA	NA	5.40000009536743	NA	NA	NA	NA	NA	NA	NA	NA	NA	NA	NA	NA	NA	NA	NA	NA	NA	NA
f	26.5684051398337	34	LVAM	4.40000009536743	21	21	438	9.69999980926514	131	89	16	32	100	97	11	NA	14	93	13.8999996185303	66	0.600000023841858	5.30000019073486	52	2.29999995231628	135	138	30	46	310	32	4.30000019073486	22	0.5	151	3.5	43.7000007629395	1948	45.2999992370605	28.6000003814697	31.7999992370605	89.9000015258789	280	6.5	10.3999996185303	1901	44.2000007629395	308	4.8600001335144	12.1999998092651
m	28.6191715976331	54	LVAM	4.59999990463257	34	23	499	9.80000019073486	201	186	12.5	33	62	157	16.2999992370605	6.80000019073486	15	86	15	54	9.39999961853027	4.69999980926514	NA	1.89999997615814	139	54	465	89	300	21	4.80000019073486	NA	NA	NA	NA	NA	NA	NA	NA	NA	NA	NA	NA	NA	NA	NA	NA	NA	NA
m	24.5202702702703	34	LVAM	NA	NA	NA	NA	NA	NA	NA	NA	NA	NA	NA	NA	NA	NA	NA	NA	NA	NA	NA	NA	NA	NA	NA	NA	NA	NA	NA	NA	NA	NA	NA	NA	NA	NA	NA	NA	NA	NA	NA	NA	NA	NA	NA	NA	NA	NA
f	25.4013671875	38	LVAM	4.09999990463257	14	19	420	9.10000038146973	179	99	22.6000003814697	24	91	24	10.3000001907349	NA	8	97	12.5	63	1.79999995231628	4.40000009536743	102	1.79999995231628	141	73	16	53	301	30	5.40000009536743	32	0.600000023841858	59	1.10000002384186	38.0999984741211	1085	20.1000003814697	29.7999992370605	32.7999992370605	90.6999969482422	421	7.80000019073486	11.6000003814697	3802	70.4000015258789	242	4.19999980926514	12.8000001907349
m	19.7879527115782	29	MVAM	4.40000009536743	74	40	390	9.60000038146973	204	121	15.6999998092651	44	180	50	10.3000001907349	11.4370002746582	27	79	15.8999996185303	62	0.300000011920929	4.30000019073486	117	1.89999997615814	138	46	878	134	274	66	3.40000009536743	41	1.20000004768372	71	2.09999990463257	46.2999992370605	1275	37.5	32.5999984741211	34.2999992370605	95.0999984741211	333	9.80000019073486	10.8999996185303	1680	49.4000015258789	176	4.86999988555908	11.6999998092651
f	20.25244140625	48	MVAM	4	7	17	542	9.10000038146973	170	127	20	31.2000007629395	118	30	27.4200000762939	NA	11	91	13	53	0.300000011920929	4.40000009536743	98	2.09999990463257	137	91	46	94	336	35	4.30000019073486	NA	NA	NA	NA	NA	NA	NA	NA	NA	NA	NA	NA	NA	NA	NA	NA	NA	NA
m	25.0877700617284	65	LVAM	4.19999980926514	43	40	1030	9.39999961853027	331	216	12.1999998092651	40	94	152	15.8999996185303	18.7999992370605	18	83	15.5	95	0.5	4.59999990463257	220	2	137	46	1019	81	253	37	5.5	NA	NA	NA	NA	NA	NA	NA	NA	NA	NA	NA	NA	NA	NA	NA	NA	NA	NA
f	21.2627599243856	35	MVAM	4.19999980926514	27	21	592	9.39999961853027	161	61	12.3999996185303	48	126	51	24	NA	11	93	12.8000001907349	70	0.300000011920929	4.40000009536743	77	2.20000004768372	138	50	19	68	287	44	5	50	1	210	4.19999980926514	38.7999992370605	1865	37.2999992370605	31.1000003814697	33	94.1999969482422	340	6.80000019073486	9.89999961853027	2535	50.7000007629395	221	4.11999988555908	11.5
m	25.6756756756757	47	LVAM	4.40000009536743	27	26	785	9.39999961853027	118	150	9.69999980926514	59	133	235	15.3999996185303	7.90000009536743	14	86	15.3000001907349	47	0.200000002980232	4.30000019073486	58	2	138	74	589	45	298	45	3.40000009536743	31	0.899999976158142	51	1.5	46.4000015258789	1435	42.2000007629395	31.6000003814697	33	95.9000015258789	340	10	10.6000003814697	1544	45.4000015258789	166	4.84000015258789	11.8000001907349
m	24.3252595155709	37	LVAM	NA	NA	NA	NA	NA	NA	NA	NA	NA	NA	NA	NA	NA	NA	NA	NA	NA	NA	NA	NA	NA	NA	NA	NA	NA	NA	NA	NA	NA	NA	NA	NA	NA	NA	NA	NA	NA	NA	NA	NA	NA	NA	NA	NA	NA	NA
m	27.7999614197531	52	LVAM	NA	NA	NA	NA	NA	NA	NA	NA	NA	NA	NA	NA	NA	NA	NA	NA	NA	NA	NA	NA	NA	NA	NA	NA	NA	NA	NA	NA	NA	NA	NA	NA	NA	NA	NA	NA	NA	NA	NA	NA	NA	NA	NA	NA	NA	NA
m	28.1260813148789	37	LVAM	4.5	43	33	1525	9.80000019073486	209	524	8.5	112	57	254	24	11.6000003814697	16	97	14.8000001907349	60	0.800000011920929	4.5	136	2.20000004768372	138	48	681	66	276	21	8.60000038146973	9	0.100000001490116	301	3.5	44.5	2855	33.2000007629395	28.8999996185303	33.2000007629395	86.9000015258789	387	4.5	10.1999998092651	5048	58.7000007629395	201	5.11999988555908	13.3999996185303
m	20.2291836734694	34	HVAM	NA	NA	NA	NA	NA	NA	NA	NA	NA	NA	NA	NA	NA	NA	NA	NA	NA	NA	NA	NA	NA	NA	NA	NA	NA	NA	NA	NA	NA	NA	NA	NA	NA	NA	NA	NA	NA	NA	NA	NA	NA	NA	NA	NA	NA	NA
m	27.0878378378378	65	LVAM	4.30000019073486	15	21	532	9.5	227	137	13.8000001907349	28	109	52	8	22.2999992370605	10	95	17.2000007629395	60	0.800000011920929	4.59999990463257	149	2.29999995231628	138	48	1198	88	303	36	4.5	32	0.699999988079071	135	3	51.4000015258789	1179	26.2000007629395	30.7000007629395	33.4000015258789	91.8000030517578	347	7.69999980926514	10.3000001907349	2808	62.4000015258789	168	5.59000015258789	13.8999996185303
m	22.722972972973	38	MVAM	4.5	19	22	700	9.19999980926514	109	229	14.1000003814697	30	137	72	18.2999992370605	8.5	9	92	14.8000001907349	49	1	4	46	2.09999990463257	142	33	488	48	287	48	3.79999995231628	19	0.5	160	4.19999980926514	42.9000015258789	1634	43	31.2000007629395	34.5	90.5	353	9.30000019073486	11.3000001907349	1634	43	157	4.73999977111816	12.3000001907349
m	27.3659169550173	32	LVAM	5	23	20	896	9.60000038146973	184	262	16.6000003814697	35	206	193	15.1999998092651	9.40100002288818	30	69	15.5	48	0.400000005960464	4	121	2.20000004768372	140	18	514	54	341	60	5.19999980926514	42	0.800000011920929	166	3.20000004768372	44.5	1440	27.7000007629395	31.1000003814697	34.7999992370605	89.1999969482422	385	7.40000009536743	10.6000003814697	3167	60.9000015258789	353	4.98999977111816	11.6999998092651
f	24.9987832874197	55	LVAM	4.09999990463257	11	11	366	9.19999980926514	204	68	13	51	79	55	14.3999996185303	NA	9	83	13.1000003814697	56	0.600000023841858	4.69999980926514	141	2	139	55	28	45	273	29	3.59999990463257	NA	NA	NA	NA	NA	NA	NA	NA	NA	NA	NA	NA	NA	NA	NA	NA	NA	NA
m	22.2377551020408	63	LVAM	4.59999990463257	25	25	804	9.69999980926514	243	107	8.39999961853027	48	172	136	21.1000003814697	4.40000009536743	32	86	14.8999996185303	87	0.699999988079071	4.19999980926514	143	2.20000004768372	NA	62	367	42	380	45	4.19999980926514	55	1.29999995231628	139	3.29999995231628	43.9000015258789	1315	31.2999992370605	32	33.9000015258789	94.1999969482422	365	8.69999980926514	9.30000019073486	2327	55.4000015258789	199	4.65999984741211	12.3000001907349
f	25.83983069726	38	MVAM	4.19999980926514	25	19	327	8.89999961853027	179	36	22.1000003814697	20	110	15	4.30000019073486	NA	21	84	13.1000003814697	71	3	4.80000019073486	93	2	139	140	88	93	366	30	6.59999990463257	NA	NA	NA	NA	NA	NA	NA	NA	NA	NA	NA	NA	NA	NA	NA	NA	NA	NA
m	23.1823146397816	53	MVAM	NA	NA	NA	NA	NA	NA	NA	NA	NA	NA	NA	NA	NA	NA	NA	NA	NA	NA	NA	NA	NA	NA	NA	NA	NA	NA	NA	NA	NA	NA	NA	NA	NA	NA	NA	NA	NA	NA	NA	NA	NA	NA	NA	NA	NA	NA
m	23.6118421052632	47	SED	NA	NA	NA	NA	NA	NA	NA	NA	NA	NA	NA	NA	NA	NA	NA	NA	NA	NA	NA	NA	NA	NA	NA	NA	NA	NA	NA	NA	NA	NA	NA	NA	NA	NA	NA	NA	NA	NA	NA	NA	NA	NA	NA	NA	NA	NA
f	31.8820861678005	34	MVAM	4.19999980926514	10	15	424	9.39999961853027	161	68	7.59999990463257	18	152	12	12.3999996185303	NA	13	95	13.3000001907349	64	4.30000019073486	4.5	81	2	139	45	22	82	394	39	6.5	39	0.600000023841858	111	1.70000004768372	39.9000015258789	1612	24.7999992370605	29.2999992370605	33.2999992370605	87.9000015258789	475	7.30000019073486	10.3999996185303	4264	65.5999984741211	307	4.53999996185303	12.6999998092651
f	20.4660355029586	42	MVAM	4.5	16	20	404	9.39999961853027	191	89	8.19999980926514	48	103	38	5	NA	10	92	14.3999996185303	72	0.400000005960464	4.40000009536743	82	2.20000004768372	141	68	10	187	330	31	7.80000019073486	39	0.5	94	1.20000004768372	43.7000007629395	2980	38.2000007629395	30.5	33	92.3000030517578	289	3.70000004768372	9.19999980926514	4399	56.4000015258789	225	4.73000001907349	13.3000001907349
f	22.1299408284024	55	LVAM	4.90000009536743	27	20	1817	10.1999998092651	255	101	10.8999996185303	29.5	199	84	14.8900003433228	NA	51	68	15.1000003814697	94	1.79999995231628	NA	141	2.5	135	212	17	100	339	59	3.90000009536743	70	1.79999995231628	90	2.29999995231628	49.0999984741211	2400	62	32	30.7999992370605	104	300	8	11.3999996185303	1000	25.3999996185303	287	4.71999979019165	13.1999998092651
m	24.6767346938776	53	MVAM	4.59999990463257	21	24	639	9.5	194	219	9.30000019073486	35	151	45	22.6000003814697	10	11	89	14.1000003814697	77	0.899999976158142	4	115	2.29999995231628	140	42	583	44	389	39	4.40000009536743	NA	NA	NA	NA	NA	NA	NA	NA	NA	NA	NA	NA	NA	NA	NA	NA	NA	NA
f	29.2916666666667	32	LVAM	4.30000019073486	17	22	295	9.30000019073486	202	281	11.1999998092651	34	109	50	21.1000003814697	NA	10	81	13.5	60	0.699999988079071	4.40000009536743	125	2.09999990463257	139	88	52	86	386	28	5.5	61	1.10000002384186	138	2.5	40.5999984741211	2184	39.7000007629395	30.1000003814697	33.4000015258789	90.4000015258789	319	5.80000019073486	9.30000019073486	2800	50.9000015258789	376	4.48999977111816	14
f	20.081495484142	41	MVAM	4.5	14	13	409	9.10000038146973	153	59	15.3000001907349	58	141	80	15	NA	15	84	13.3999996185303	60	0.5	4.30000019073486	79	2.09999990463257	138	52	12	55	299	47	4	48	1.20000004768372	60	1.5	40.9000015258789	1140	28.5	30.7000007629395	32.7999992370605	93.5999984741211	228	5.69999980926514	14	2524	63.0999984741211	109	4.36999988555908	12.5
f	21.7871900826446	37	MVAM	4.30000019073486	15	15	537	9.60000038146973	192	85	13.5	42	164	38	24	NA	15	78	14.1999998092651	69	0.699999988079071	4.40000009536743	110	1.79999995231628	136	85	49	67	349	47	6.69999980926514	80	1.20000004768372	536	8	43	1943	29	28.8999996185303	33.0999984741211	87.3000030517578	509	7.59999990463257	10.3000001907349	3631	54.2000007629395	257	4.92999982833862	13.6999998092651
f	28.7855621301775	54	MVAM	NA	NA	NA	NA	NA	NA	NA	NA	NA	NA	NA	NA	NA	NA	NA	NA	NA	NA	NA	NA	NA	NA	NA	NA	NA	NA	NA	NA	NA	NA	NA	NA	NA	NA	NA	NA	NA	NA	NA	NA	NA	NA	NA	NA	NA	NA
f	17.6358131487889	50	MVAM	4.30000019073486	22	18	2000	9.30000019073486	202	74	4.40000009536743	34	112	12	11.3000001907349	NA	14	85	12.6999998092651	108	0.899999976158142	4.40000009536743	86	2	139	73	107	41	378	30	6.19999980926514	43	0.699999988079071	62	1	38.2999992370605	1197	19.2999992370605	32.0999984741211	33.2000007629395	96.6999969482422	496	8	12.1999998092651	4402	71	272	3.96000003814697	12.3999996185303
m	21.6348282979921	56	MVAM	NA	13	NA	NA	NA	NA	NA	17.3999996185303	56	NA	66	NA	NA	NA	95	14.8999996185303	NA	0.5	NA	NA	1.79999995231628	NA	NA	634	NA	NA	NA	4.5	32	0.699999988079071	293	6.5	43.5	1107	24.6000003814697	31.2000007629395	34.2999992370605	91.1999969482422	261	5.80000019073486	11.1000003814697	2808	62.4000015258789	155	4.76999998092651	11.8999996185303
f	19.7642733564014	35	MVAM	4.69999980926514	13	21	397	9.5	150	101	15	51	37	55	18.7000007629395	NA	13	86	13.5	61	1.20000004768372	4.5	76	2.29999995231628	138	92	22	57	301	12	2.5	30	1.20000004768372	30	1.20000004768372	40.5	1195	47.7999992370605	31.7999992370605	33.2999992370605	95.3000030517578	355	14.1999998092651	10.3999996185303	890	35.5999984741211	199	4.25	12.3999996185303
f	21.7871900826446	42	MVAM	4.19999980926514	15	19	701	8.69999980926514	168	281	19.5	43	132	57	21	NA	9	79	14.1999998092651	64	0.300000011920929	4.5	90	2.5	139	75	18	46	284	46	4.40000009536743	22	0.5	128	2.90000009536743	44.0999984741211	2328	52.9000015258789	31	32.2000007629395	96.3000030517578	449	10.1999998092651	9.69999980926514	1474	33.5	284	4.57999992370605	13.1000003814697
f	34.6634948096886	45	MVAM	NA	8	NA	330	9.19999980926514	296	36	NA	26	NA	147	2.5	NA	NA	89	13.5	84	22.5	4	176	2	136	NA	16	196	NA	NA	7	NA	NA	NA	NA	NA	NA	NA	NA	NA	NA	NA	NA	NA	NA	NA	NA	NA	NA
f	30.8193499622071	41	LVAM	4.40000009536743	12	14	554	9.39999961853027	241	103	11.3000001907349	59	117	63	18.1000003814697	NA	17	94	14.8999996185303	48	0.899999976158142	4.5	169	1.89999997615814	138	54	14	109	368	32	7.40000009536743	37	0.5	67	0.899999976158142	43.7999992370605	2116	28.6000003814697	31	34	91.3000030517578	370	5	11.3000001907349	4810	65	255	4.80000019073486	12
f	23.9115646258503	38	MVAM	4.09999990463257	17	25	441	9.30000019073486	168	121	27	18	188	7	20.5	NA	17	82	12.3999996185303	79	2	4.40000009536743	84	2.20000004768372	136	139	35	71	525	36	6.59999990463257	NA	NA	NA	NA	NA	NA	NA	NA	NA	NA	NA	NA	NA	NA	NA	NA	NA	NA
m	23.9865106129736	39	LVAM	4.69999980926514	35	39	477	9.60000038146973	175	97	15.1000003814697	31.2000007629395	126	172	15.8999996185303	18.3999996185303	15	75	14.6999998092651	68	1.95000004768372	4.59999990463257	100	2	144	25.8999996185303	610	73	242	52	5.09999990463257	NA	NA	NA	NA	NA	NA	NA	NA	NA	NA	NA	NA	NA	NA	NA	NA	NA	NA
f	25.6035379812695	29	SED	4.5	27	23	465	10	215	57	14.5	27	103	44	6.80000019073486	NA	19	85	14.1000003814697	67	2.59999990463257	4.80000019073486	144	2	140	53	54	76	355	29	6.80000019073486	NA	NA	NA	NA	NA	NA	NA	NA	NA	NA	NA	NA	NA	NA	NA	NA	NA	NA
f	20.3480128893663	40	MVAM	4.5	26	23	305	9.60000038146973	200	122	9.5	47	161	75	18.6000003814697	NA	12	85	12.6999998092651	110	1.10000002384186	4.19999980926514	71	2.09999990463257	137	47	24	42	304	53	3.90000009536743	NA	NA	NA	NA	NA	NA	NA	NA	NA	NA	NA	NA	NA	NA	NA	NA	NA	NA
m	24.6689810471008	45	SED	4.59999990463257	24	22	374	9.60000038146973	215	144	14.6000003814697	25	119	106	17.2000007629395	4.90000009536743	16	89	16.2000007629395	58	0.5	4	136	2.20000004768372	140	18	296	116	333	36	7.5	NA	NA	NA	NA	NA	NA	NA	NA	NA	NA	NA	NA	NA	NA	NA	NA	NA	NA
f	23.5573192239859	52	HVAM	NA	17	NA	1252	NA	NA	69	10.8000001907349	26	NA	18	NA	NA	NA	NA	12.6000003814697	NA	2	NA	NA	NA	NA	144	31	NA	NA	NA	5.80000019073486	20	0.300000011920929	90	1.60000002384186	37.5999984741211	1500	26.7000007629395	31.7000007629395	33.5	95	500	8.5	11.3999996185303	3600	62.9000015258789	252	3.97000002861023	13.1999998092651
m	25.6204444444444	29	LVAM	4.69999980926514	22	24	564	10.1000003814697	174	142	14.1999998092651	52	116	98	10	9.60000038146973	19	82	16.7999992370605	50	0.200000002980232	4.30000019073486	101	1.79999995231628	141	41	562	124	263	44	4.90000009536743	25	0.5	103	2.09999990463257	48.7999992370605	1877	38.2999992370605	31	34.4000015258789	90	343	7	8.39999961853027	2553	52.0999984741211	188	5.42000007629395	13.3000001907349
f	17.7525252525253	26	LVAM	4.59999990463257	32	44	351	9.69999980926514	161	448	31.8999996185303	53	92	27	18.7000007629395	NA	12	75	12.1000003814697	79	0.200000002980232	4.09999990463257	72	2.40000009536743	142	112	29	84	362	25	3.59999990463257	NA	NA	NA	NA	NA	NA	NA	NA	NA	NA	NA	NA	NA	NA	NA	NA	NA	NA
f	24.1266272189349	47	LVAM	4.80000019073486	16	15	439	9.5	217	68	15	36	45	16	18.7999992370605	NA	12	96	14.8999996185303	82	2.29999995231628	4.40000009536743	113	2.40000009536743	139	49	30	109	450	10	6.40000009536743	13	0.200000002980232	134	2.09999990463257	47.0999984741211	1286	20.1000003814697	28.5	31.7999992370605	89.5999984741211	294	4.59999990463257	8.5	4672	73	256	5.26000022888184	14.8999996185303
m	24.8202040816327	42	LVAM	4.5	46	43	590	9.60000038146973	184	457	15.5	47	110	331	15.6000003814697	2.65400004386902	42	79	15.3999996185303	56	0.300000011920929	4.40000009536743	113	1.89999997615814	137	41	182	63	270	41	3.70000004768372	19	0.5	11	0.300000011920929	45.0999984741211	840	22.7000007629395	31.7999992370605	34.0999984741211	93.1999969482422	414	11.1999998092651	10.1000003814697	2416	65.3000030517578	145	4.84000015258789	12
f	26.7794609044331	53	SED	4.69999980926514	19	24	1695	9.39999961853027	225	266	26.3999996185303	64	168	52	20.7999992370605	NA	18	78	14.1999998092651	94	0.800000011920929	4	106	2.20000004768372	136	76	4	123	511	33	4.59999990463257	14	0.300000011920929	69	1.5	43.2999992370605	1214	26.3999996185303	30.3999996185303	32.7999992370605	92.6999969482422	230	5	8.69999980926514	3073	66.8000030517578	231	4.67999982833862	14.1999998092651
m	25.7994445546519	53	HVAM	NA	NA	NA	NA	NA	NA	NA	NA	NA	NA	NA	NA	NA	NA	NA	NA	NA	NA	NA	NA	NA	NA	NA	NA	NA	NA	NA	NA	NA	NA	NA	NA	NA	NA	NA	NA	NA	NA	NA	NA	NA	NA	NA	NA	NA	NA
f	25.8244897959184	48	MVAM	4.30000019073486	10	19	600	9.5	192	112	4.90000009536743	24	60	6	6.40000009536743	NA	9	96	12.8999996185303	66	0.600000023841858	NA	87	1.79999995231628	138	127	15.3999996185303	194	365	16	8.47000026702881	100	1.60000002384186	100	1	44.2000007629395	1700	20.5	30.2999992370605	29.1000003814697	104.099998474121	100	1.70000004768372	11	6400	75.1999969482422	270	4.25	14.3999996185303
m	28.4491172386431	60	LVAM	4.90000009536743	19	20	427	9.30000019073486	166	170	15.3999996185303	36.0999984741211	102	185	13.3000001907349	14.3999996185303	10	94	14.3999996185303	58	0.629999995231628	4.80000019073486	103	2.20000004768372	147	36.2999992370605	321	71	284	36	5.09999990463257	NA	NA	NA	NA	NA	NA	NA	NA	NA	NA	NA	NA	NA	NA	NA	NA	NA	NA
m	28.3716216216216	54	LVAM	NA	NA	NA	NA	NA	NA	NA	NA	NA	NA	NA	NA	NA	NA	NA	NA	NA	NA	NA	NA	NA	NA	NA	NA	NA	NA	NA	NA	NA	NA	NA	NA	NA	NA	NA	NA	NA	NA	NA	NA	NA	NA	NA	NA	NA	NA
m	NA	45	LVAM	NA	NA	NA	NA	NA	NA	NA	NA	NA	NA	NA	NA	NA	NA	NA	NA	NA	NA	NA	NA	NA	NA	NA	NA	NA	NA	NA	NA	NA	NA	NA	NA	NA	NA	NA	NA	NA	NA	NA	NA	NA	NA	NA	NA	NA	NA
f	24.7813581314879	52	LVAM	NA	NA	NA	NA	NA	NA	NA	NA	NA	NA	NA	NA	NA	NA	NA	NA	NA	NA	NA	NA	NA	NA	NA	NA	NA	NA	NA	NA	NA	NA	NA	NA	NA	NA	NA	NA	NA	NA	NA	NA	NA	NA	NA	NA	NA	NA
f	23.513427734375	56	LVAM	4.5	19	25	345	9.39999961853027	217	171	11.1000003814697	42	94	155	16.8999996185303	NA	12	90	13.3000001907349	85	0.200000002980232	4.19999980926514	121	2	137	50	19	37	250	38	3.09999990463257	25	0.800000011920929	59	1.89999997615814	39.5	1054	34	32.2999992370605	33.7999992370605	95.5999984741211	208	6.69999980926514	9.30000019073486	1755	56.5999984741211	171	4.13000011444092	13.3999996185303
m	28.9808163265306	49	LVAM	4.80000019073486	21	17	635	9.5	137	98	13.5	39	75	156	12.1999998092651	8.39999961853027	14	99	14.1000003814697	46	0.600000023841858	4.30000019073486	69	2.09999990463257	142	66	585	94	247	30	3.90000009536743	NA	NA	NA	NA	NA	NA	NA	NA	NA	NA	NA	NA	NA	NA	NA	NA	NA	NA
m	29.983138266217	39	LVAM	NA	NA	NA	NA	NA	NA	NA	NA	NA	NA	NA	NA	NA	NA	NA	NA	NA	NA	NA	NA	NA	NA	NA	NA	NA	NA	NA	NA	NA	NA	NA	NA	NA	NA	NA	NA	NA	NA	NA	NA	NA	NA	NA	NA	NA	NA
f	32.280612244898	38	LVAM	4.19999980926514	17	17	1477	9.19999980926514	219	59	10.6000003814697	50	88	41	15.1000003814697	NA	13	88	13.3000001907349	41	2	4.09999990463257	140	1.89999997615814	140	19	41	136	276	32	5.40000009536743	NA	NA	NA	NA	NA	NA	NA	NA	NA	NA	NA	NA	NA	NA	NA	NA	NA	NA
m	23.413062283737	45	LVAM	NA	NA	NA	NA	NA	NA	NA	NA	NA	NA	NA	NA	NA	NA	NA	NA	NA	NA	NA	NA	NA	NA	NA	NA	NA	NA	NA	NA	NA	NA	NA	NA	NA	NA	NA	NA	NA	NA	NA	NA	NA	NA	NA	NA	NA	NA
f	19.9338374291115	39	MVAM	4.19999980926514	35	39	1513	10.1999998092651	226	61	14.3999996185303	51	131	62	20.6000003814697	NA	28	85	14.3000001907349	45	1.60000002384186	4.5	151	2.20000004768372	139	39	6	167	377	35	4.59999990463257	87	1.89999997615814	189	4.09999990463257	41.5999984741211	1532	33.2999992370605	30.7000007629395	34.4000015258789	89.3000030517578	419	9.10000038146973	10.1999998092651	2374	51.5999984741211	429	4.65999984741211	12.6000003814697
m	22.6467978395062	35	MVAM	5	13	14	737	10.1000003814697	186	99	15.3000001907349	46	169	35	19.2999992370605	22.3999996185303	12	84	15.3000001907349	69	0.300000011920929	4.19999980926514	102	2	138	66	1313	62	353	48	3.5	NA	NA	NA	NA	NA	NA	NA	NA	NA	NA	NA	NA	NA	NA	NA	NA	NA	NA
f	21.96875	38	MVAM	4.69999980926514	19	23	614	9.60000038146973	220	107	11.1999998092651	39	110	37	12.5	NA	10	89	13.5	73	0.300000011920929	4.19999980926514	125	2.09999990463257	137	95	23	117	311	35	4.69999980926514	19	0.400000005960464	169	3.59999990463257	37.7999992370605	1354	28.7999992370605	32.4000015258789	35.7000007629395	90.5999984741211	353	7.5	10.5	2806	59.7000007629395	223	4.17000007629395	11.8999996185303
m	33.6395196096829	33	LVAM	4.30000019073486	26	40	371	9.89999961853027	168	1421	4.80000019073486	15	86	116	10.1999998092651	10.6999998092651	17	81	13.5	57	0.5	4.30000019073486	103	2	137	24	563	60	316	27	4.09999990463257	NA	NA	NA	NA	NA	NA	NA	NA	NA	NA	NA	NA	NA	NA	NA	NA	NA	NA
m	23.3648648648649	43	MVAM	NA	NA	NA	NA	NA	NA	NA	NA	NA	NA	NA	NA	NA	NA	NA	NA	NA	NA	NA	NA	NA	NA	NA	NA	NA	NA	NA	NA	NA	NA	NA	NA	NA	NA	NA	NA	NA	NA	NA	NA	NA	NA	NA	NA	NA	NA
m	24.3897959183673	43	MVAM	4.19999980926514	11	16	1276	9.10000038146973	151	103	9.89999961853027	44	149	75	19.5	15.1000003814697	14	80	14.6000003814697	45	0.400000005960464	4	85	2	139	55	881	111	251	59	4.5	32	0.699999988079071	77	1.70000004768372	42.7000007629395	1679	37.2999992370605	32.2000007629395	34.2000007629395	94.1999969482422	284	6.30000019073486	10	2430	54	238	4.53000020980835	13.1000003814697
f	20.6753689594544	53	HVAM	4.80000019073486	25	26	854	9.5	287	145	13.8000001907349	37	93	53	24	NA	13	83	14.1999998092651	84	0.5	4.30000019073486	177	2	138	105	19	125	381	24	5.59999990463257	50	0.899999976158142	78	1.39999997615814	42.4000015258789	3214	57.4000015258789	32.5999984741211	33.5	97.1999969482422	358	6.40000009536743	12	1898	33.9000015258789	162	4.3600001335144	12.3000001907349
m	21.8927335640138	50	MVAM	4.5	42	33	547	9.69999980926514	165	NA	11	32	219	89	24	11.1759996414185	137	78	15.8999996185303	63	2.90000009536743	NA	90	2.20000004768372	140	72	985.200012207031	60	315	70	3.29999995231628	0	NA	100	NA	50.0999984741211	500	NA	28.2999992370605	31.7999992370605	88.9000015258789	300	NA	NA	2300	NA	188	5.6399998664856	NA
f	NA	32	HVAM	4	12	15	497	9.10000038146973	146	46	22.8999996185303	49	261	31	16.2000007629395	NA	12	81	14.1000003814697	58	0.300000011920929	4.30000019073486	73	1.89999997615814	137	92	43	73	308	85	4.5	41	0.899999976158142	131	2.90000009536743	40.9000015258789	1593	35.4000015258789	33	34.5	95.8000030517578	329	7.30000019073486	11.1000003814697	2408	53.5	208	4.26999998092651	12.1000003814697
m	NA	56	LVAM	NA	NA	NA	NA	9	188	65	NA	32	NA	142	10.3999996185303	NA	NA	88	14.6999998092651	30	NA	NA	131	2	NA	NA	NA	127	NA	NA	NA	NA	NA	NA	NA	NA	NA	NA	NA	NA	NA	NA	NA	NA	NA	NA	NA	NA	NA
m	24.2159210249947	50	LVAM	4.30000019073486	17	20	313	9.19999980926514	167	89	19.5	34	172	116	7.19999980926514	11.1999998092651	20	91	16	51	0.699999988079071	4.59999990463257	95	2.09999990463257	138	28	598	117	333	52	5.30000019073486	21	0.400000005960464	80	1.5	46	1479	27.8999996185303	31.3999996185303	34.7999992370605	90.4000015258789	466	8.80000019073486	10	3254	61.4000015258789	320	5.09000015258789	12
f	29.6981632653061	49	LVAM	NA	14	NA	359	9.10000038146973	197	75	NA	18	NA	21	16.8999996185303	NA	NA	90	13.6000003814697	79	3.90000009536743	3.90000009536743	94	1.70000004768372	141	NA	25	144	NA	NA	6.69999980926514	NA	NA	NA	NA	NA	NA	NA	NA	NA	NA	NA	NA	NA	NA	NA	NA	NA	NA
m	26.3839369487709	45	LVAM	4	23	38	444	9.10000038146973	162	507	5.69999980926514	37.2000007629395	123	100	15.7700004577637	4.19999980926514	12	98	13.6999998092651	57	17.6000003814697	4.30000019073486	97	1.89999997615814	141	49	327	39	239	51	5.19999980926514	40	0.800000011920929	300	5.80000019073486	41.7000007629395	2300	44	31.8999996185303	32.9000015258789	97	400	7.09999990463257	10.5	2200	42.0999984741211	194	4.30000019073486	12.1999998092651
m	25.7243385250516	44	LVAM	4.69999980926514	22	22	534	9.69999980926514	170	139	15.8999996185303	35	83	203	12.3999996185303	18	25	94	16.2999992370605	50	1.5	4.5	109	1.89999997615814	141	29	906	112	313	27	4.19999980926514	NA	NA	NA	NA	NA	NA	NA	NA	NA	NA	NA	NA	NA	NA	NA	NA	NA	NA
m	27.4609375	39	MVAM	NA	NA	NA	NA	NA	NA	NA	NA	NA	NA	NA	NA	NA	NA	NA	NA	NA	NA	NA	NA	NA	NA	NA	NA	NA	NA	NA	NA	NA	NA	NA	NA	NA	NA	NA	NA	NA	NA	NA	NA	NA	NA	NA	NA	NA	NA
m	31.8502040816327	59	LVAM	NA	47	NA	840	9.5	194	NA	NA	63	NA	144	22.8999996185303	NA	NA	85	16.2000007629395	79	4	4.30000019073486	110	2	136	NA	1136	53	NA	NA	5.59999990463257	NA	NA	NA	NA	NA	NA	NA	NA	NA	NA	NA	NA	NA	NA	NA	NA	NA	NA
m	30.2446222222222	36	MVAM	4.90000009536743	61	36	1121	10.1000003814697	229	152	15.1999998092651	80	111	552	24	6.26800012588501	60	100	15.6000003814697	36	4.19999980926514	NA	154	2	136	16	323	232	339	33	5.59999990463257	50	NA	504	NA	45.1500015258789	2016	NA	30.3999996185303	34.2999992370605	88.5	498	NA	10.6000003814697	2531	NA	255	5.1399998664856	12.8000001907349
m	20.524437716263	54	MVAM	NA	NA	NA	NA	9.30000019073486	206	128	NA	39	NA	74	20.1000003814697	NA	NA	85	14.1000003814697	102	NA	NA	104	2	NA	NA	NA	35	NA	NA	NA	NA	NA	NA	NA	NA	NA	NA	NA	NA	NA	NA	NA	NA	NA	NA	NA	NA	NA
f	26.1233136094675	25	MVAM	NA	14	NA	564	9.5	146	124	NA	57	NA	91	24	NA	NA	92	13.8999996185303	54	1	4.69999980926514	77	2.09999990463257	138	NA	38	74	NA	NA	4.09999990463257	NA	NA	NA	NA	NA	NA	NA	NA	NA	NA	NA	NA	NA	NA	NA	NA	NA	NA
m	NA	52	MVAM	NA	NA	NA	NA	NA	NA	NA	NA	NA	NA	NA	NA	NA	NA	NA	NA	NA	NA	NA	NA	NA	NA	NA	NA	NA	NA	NA	NA	NA	NA	NA	NA	NA	NA	NA	NA	NA	NA	NA	NA	NA	NA	NA	NA	NA	NA
f	23.4907551793272	59	LVAM	NA	NA	NA	NA	NA	NA	NA	NA	NA	NA	NA	NA	NA	NA	NA	NA	NA	NA	NA	NA	NA	NA	NA	NA	NA	NA	NA	NA	NA	NA	NA	NA	NA	NA	NA	NA	NA	NA	NA	NA	NA	NA	NA	NA	NA	NA
f	20.7820478366031	49	SED	4.59999990463257	12	15	1077	9.30000019073486	178	47	6.40000009536743	37	73	30	23.7999992370605	NA	10	91	14.1999998092651	63	0.200000002980232	4	103	2	140	69	14	69	319	23	7.90000009536743	NA	NA	NA	NA	NA	NA	NA	NA	NA	NA	NA	NA	NA	NA	NA	NA	NA	NA
f	27.7981269510926	60	SED	NA	23	NA	NA	NA	NA	NA	NA	19	NA	NA	NA	NA	NA	87	NA	NA	1.10000002384186	NA	NA	NA	NA	NA	NA	NA	NA	NA	NA	NA	NA	NA	NA	NA	NA	NA	NA	NA	NA	NA	NA	NA	NA	NA	NA	NA	NA
m	26.2548979591837	58	LVAM	4.59999990463257	23	31	569	9.69999980926514	212	196	6	29.7000007629395	134	98	6.59999990463257	6.5	13	82	15.1000003814697	55	0.800000011920929	4.80000019073486	138	2.09999990463257	138	39	412	91	314	43	6	70	1.20000004768372	100	1.70000004768372	51	1900	31.6000003814697	31	29.6000003814697	105	400	7.19999980926514	11.1000003814697	3500	58	246	4.86999988555908	13.8000001907349
m	23.2610294117647	42	LVAM	NA	NA	NA	NA	9.10000038146973	208	231	NA	40	NA	156	14.3000001907349	NA	NA	89	14.8999996185303	46	NA	NA	136	2.09999990463257	NA	NA	NA	135	NA	NA	NA	NA	NA	NA	NA	NA	NA	NA	NA	NA	NA	NA	NA	NA	NA	NA	NA	NA	NA
m	27.3334655822257	40	LVAM	NA	NA	NA	NA	NA	NA	NA	NA	NA	NA	NA	NA	NA	NA	NA	NA	NA	NA	NA	NA	NA	NA	NA	NA	NA	NA	NA	NA	NA	NA	NA	NA	NA	NA	NA	NA	NA	NA	NA	NA	NA	NA	NA	NA	NA	NA
m	29.146399523904	44	LVAM	NA	NA	NA	NA	NA	NA	NA	NA	NA	NA	NA	NA	NA	NA	NA	NA	NA	NA	NA	NA	NA	NA	NA	NA	NA	NA	NA	NA	NA	NA	NA	NA	NA	NA	NA	NA	NA	NA	NA	NA	NA	NA	NA	NA	NA	NA
f	28.8954214360042	31	LVAM	4.69999980926514	13	19	592	9.69999980926514	176	111	26.7999992370605	43	155	43	12.8000001907349	NA	15	95	14.8000001907349	57	0.300000011920929	4.09999990463257	99	2.09999990463257	139	34	27	108	378	41	4.69999980926514	52	1.10000002384186	132	2.79999995231628	44.5999984741211	2167	46.0999984741211	29.1000003814697	33.2000007629395	87.8000030517578	338	7.19999980926514	9.80000019073486	2012	42.7999992370605	272	5.07999992370605	12.6000003814697
f	23.4089490114464	46	LVAM	4.09999990463257	21	20	425	9.10000038146973	248	53	20.3999996185303	18	157	35	14.5	NA	13	95	13.3999996185303	80	0.600000023841858	4.19999980926514	149	1.89999997615814	135	85	40	82	291	54	5	80	1.60000002384186	220	4.40000009536743	41.0999984741211	2490	49.7999992370605	30.5	32.5999984741211	93.5999984741211	350	7	10.6999998092651	1860	37.2000007629395	296	4.3899998664856	13.3999996185303
f	25.1273851115292	54	MVAM	4.40000009536743	23	29	401	9.39999961853027	172	190	15.5	37.9000015258789	94	38	15.5	0.699999988079071	11	90	13.6999998092651	67	0.629999995231628	5.59999990463257	113	2	140	133.899993896484	11	75	350	27	6	NA	NA	NA	NA	NA	NA	NA	NA	NA	NA	NA	NA	NA	NA	NA	NA	NA	NA
f	24.6891259105099	39	MVAM	4.30000019073486	11	16	374	9.39999961853027	163	73	17.7999992370605	39	126	154	24	NA	21	75	12.6000003814697	55	2.70000004768372	4.09999990463257	94	1.89999997615814	137	120	9	72	472	27	6.80000019073486	34	0.5	116	1.70000004768372	37.5	1782	26.2000007629395	31.5	33.5999984741211	93.5999984741211	258	3.79999995231628	10	4610	67.8000030517578	268	4.01000022888184	13.3000001907349
f	24.8857394809776	48	LVAM	NA	NA	NA	NA	NA	NA	NA	NA	NA	NA	NA	NA	NA	NA	NA	NA	NA	NA	NA	NA	NA	NA	NA	NA	NA	NA	NA	NA	NA	NA	NA	NA	NA	NA	NA	NA	NA	NA	NA	NA	NA	NA	NA	NA	NA	NA
m	32.8544897959184	36	MVAM	5.09999990463257	17	21	321	9.69999980926514	185	145	20.2999992370605	30	129	44	19.1000003814697	7.19999980926514	16	94	14.8000001907349	52	0.200000002980232	4.40000009536743	116	2	139	28	416	77	370	35	4.69999980926514	NA	NA	NA	NA	NA	NA	NA	NA	NA	NA	NA	NA	NA	NA	NA	NA	NA	NA
m	23.1089965397924	45	LVAM	NA	NA	NA	NA	NA	NA	NA	NA	NA	NA	NA	NA	NA	NA	NA	NA	NA	NA	NA	NA	NA	NA	NA	NA	NA	NA	NA	NA	NA	NA	NA	NA	NA	NA	NA	NA	NA	NA	NA	NA	NA	NA	NA	NA	NA	NA
m	24.0283203125	26	HVAM	5	87	48	566	10.1999998092651	144	98	9.39999961853027	52	111	35	18.3999996185303	11.8780002593994	16	87	15	57	0.5	4	73	2	138	67	1034	67	351	32	4.59999990463257	18	0.400000005960464	32	0.699999988079071	43.0999984741211	1992	43.2999992370605	30.2000007629395	34.7999992370605	86.9000015258789	253	5.5	11.8000001907349	2305	50.0999984741211	162	4.96000003814697	12.1999998092651
f	25.5052405267401	49	MVAM	4.5	17	23	1440	9.5	225	76	18.7999992370605	32	92	49	24	NA	15	99	14.1999998092651	69	0.899999976158142	4.30000019073486	137	2.09999990463257	138	40	24	88	299	31	5.80000019073486	17	0.300000011920929	174	3	41.2999992370605	2042	35.2000007629395	31.7999992370605	34.4000015258789	92.5999984741211	464	8	11.5	3103	53.5	211	4.46000003814697	13
f	20.595703125	39	HVAM	4.40000009536743	13	15	453	9.10000038146973	170	95	8.30000019073486	28	137	117	13.8999996185303	NA	10	89	12.8999996185303	56	0.200000002980232	4	101	2	139	59	16	51	250	55	4.5	50	1.10000002384186	81	1.79999995231628	37.7999992370605	1544	34.2999992370605	30.6000003814697	34.0999984741211	89.8000030517578	284	6.30000019073486	9.69999980926514	2543	56.5	223	4.21000003814697	11.6999998092651
f	22.99853515625	45	LVAM	NA	22	NA	700	9.69999980926514	204	86	NA	21	NA	58	24	NA	NA	83	14.3999996185303	85	1.60000002384186	4.80000019073486	105	2.09999990463257	139	NA	17	49	NA	NA	5.40000009536743	70	1.29999995231628	0	0	42.7000007629395	1793	33.2000007629395	29.8999996185303	33.7000007629395	88.5999984741211	448	8.30000019073486	10.1999998092651	3089	57.2000007629395	225	4.82000017166138	13
f	NA	52	LVAM	NA	17	NA	749	9.10000038146973	195	125	NA	28	NA	42	14.5	NA	NA	76	13.8999996185303	65	3.29999995231628	4.5	119	2.09999990463257	138	NA	22	64	NA	NA	6.59999990463257	NA	NA	NA	NA	NA	NA	NA	NA	NA	NA	NA	NA	NA	NA	NA	NA	NA	NA
f	24.2658100277148	36	MVAM	NA	NA	NA	NA	9.69999980926514	145	43	NA	40	NA	88	17.6000003814697	NA	NA	77	13.6999998092651	58	NA	NA	81	2	NA	NA	NA	48	NA	NA	NA	NA	NA	NA	NA	NA	NA	NA	NA	NA	NA	NA	NA	NA	NA	NA	NA	NA	NA
m	20.8682745825603	49	LVAM	4	25	28	691	8.5	147	81	12.1000003814697	78	120	16	19.2999992370605	7.88500022888184	17	87	14.1999998092651	62	0.699999988079071	4.80000019073486	73	1.79999995231628	137	50	599	50	329	36	2.70000004768372	19	0.699999988079071	78	2.90000009536743	42.7000007629395	832	30.7999992370605	30.8999996185303	33.2999992370605	93	208	7.69999980926514	12.1999998092651	1563	57.9000015258789	130	4.59000015258789	12.6999998092651
m	26.9150962110692	36	LVAM	4.40000009536743	15	18	612	9.19999980926514	150	96	7.59999990463257	37	142	41	14.8000001907349	8.84700012207031	13	91	15.1999998092651	49	0.300000011920929	4.80000019073486	86	2	139	25	543	66	316	45	5.90000009536743	89	1.5	330	5.59999990463257	46.5	3115	52.7999992370605	28.6000003814697	32.7000007629395	87.5999984741211	425	7.19999980926514	9.89999961853027	1941	32.9000015258789	267	5.30999994277954	12.5
f	24.323361082206	42	MVAM	4.59999990463257	15	16	682	9.60000038146973	213	52	18.7999992370605	49	164	23	23	NA	13	81	13.6000003814697	105	0.300000011920929	4.69999980926514	94	2.20000004768372	141	107	23	56	393	42	6.90000009536743	28	0.400000005960464	235	3.40000009536743	41.7000007629395	1587	23	31.1000003814697	32.5999984741211	95.4000015258789	573	8.30000019073486	11.8000001907349	4478	64.9000015258789	199	4.36999988555908	12.1999998092651
f	26.602783203125	30	LVAM	4.40000009536743	16	21	427	9.39999961853027	144	82	10.6000003814697	30	107	47	16.5	NA	12	86	13.8000001907349	39	0.899999976158142	3.90000009536743	88	1.79999995231628	139	46	24	84	348	31	4.90000009536743	NA	NA	NA	NA	NA	NA	NA	NA	NA	NA	NA	NA	NA	NA	NA	NA	NA	NA
m	21.8073469387755	50	LVAM	3.79999995231628	25	30	563	9	219	180	8.69999980926514	52	162	58	21.2000007629395	11.2340002059937	11	85	13.8999996185303	76	0.300000011920929	4.59999990463257	128	1.89999997615814	138	43	842	61	313	52	4	20	0.5	160	4	42.2999992370605	1896	47.4000015258789	27.3999996185303	32.9000015258789	83.4000015258789	480	12	11.3000001907349	1444	36.0999984741211	221	5.07000017166138	13.1000003814697
m	24.3897959183673	38	LVAM	NA	NA	NA	NA	NA	NA	NA	NA	NA	NA	NA	NA	NA	NA	NA	NA	NA	NA	NA	NA	NA	NA	NA	NA	NA	NA	NA	NA	NA	NA	NA	NA	NA	NA	NA	NA	NA	NA	NA	NA	NA	NA	NA	NA	NA	NA
m	21.6638775510204	48	MVAM	4.69999980926514	13	17	367	9.60000038146973	186	110	13.8999996185303	55	133	118	16.7999992370605	9.875	10	79	14.6999998092651	76	0.300000011920929	4.30000019073486	95	2.09999990463257	139	48	756	63	289	46	4	40	1	140	3.5	42.5999984741211	1388	34.7000007629395	29.7999992370605	34.5	86.1999969482422	300	7.5	9.30000019073486	2132	53.2999992370605	260	4.94000005722046	13
f	24.8535353535354	39	SED	NA	12	NA	338	8.89999961853027	166	101	NA	23.2000007629395	NA	47	12.1999998092651	NA	NA	79	14	83	7	3.59999990463257	61	1.89999997615814	137	NA	28	167	NA	NA	7.30000019073486	NA	NA	NA	NA	NA	NA	NA	NA	NA	NA	NA	NA	NA	NA	NA	NA	NA	NA
m	22.053972002024	40	LVAM	4.69999980926514	20	24	567	9.60000038146973	152	170	10.6999998092651	114	95	48	18.2999992370605	7.40899991989136	11	84	13.5	64	1	4.19999980926514	75	1.89999997615814	139	83	646	58	312	30	4.40000009536743	40	0.899999976158142	132	3	40.7999992370605	1967	44.7000007629395	29.5	33.0999984741211	89.0999984741211	295	6.69999980926514	10.3999996185303	1967	44.7000007629395	206	4.57999992370605	12.3999996185303
m	22.0813098685676	54	LVAM	4.09999990463257	21	31	361	8.80000019073486	179	228	17.2999992370605	44	66	151	18.1000003814697	8.91600036621094	12	85	13.8000001907349	66	1	3.90000009536743	96	2.09999990463257	138	94	822	80	309	21	3.70000004768372	30	0.800000011920929	78	2.09999990463257	41.9000015258789	1413	38.2000007629395	32.2000007629395	32.9000015258789	97.9000015258789	366	9.89999961853027	10.8000001907349	1813	49	173	4.28000020980835	13.1000003814697
f	20.9004787100025	55	LVAM	NA	14	NA	395	9.19999980926514	204	64	NA	31	NA	76	NA	NA	NA	70	12.8000001907349	63	1.20000004768372	4	131	2	139	NA	17	75	NA	NA	7.09999990463257	NA	NA	NA	NA	NA	NA	NA	NA	NA	NA	NA	NA	NA	NA	NA	NA	NA	NA
f	19.4834971025447	50	MVAM	4.5	14	18	683	9.39999961853027	162	86	14.8999996185303	20	43	18	11.6000003814697	NA	17	98	12.8000001907349	57	2	NA	86	2.09999990463257	136	98	14	98	376	11	4	20	0.5	72	1.79999995231628	37.9000015258789	1256	31.3999996185303	32.2999992370605	33.7999992370605	95.6999969482422	356	8.89999961853027	11.8999996185303	2296	57.4000015258789	244	3.96000003814697	12.3999996185303
f	23.341796875	52	LVAM	4.40000009536743	13	18	397	9.60000038146973	204	152	10.1999998092651	36	133	10	16.2000007629395	NA	12	99	12.6000003814697	79	1.29999995231628	5.09999990463257	108	2	137	71	12	79	420	32	4.90000009536743	69	1.39999997615814	69	1.39999997615814	37.9000015258789	1764	36	29.1000003814697	33.2000007629395	87.5	431	8.80000019073486	10.6000003814697	2568	52.4000015258789	267	4.32999992370605	13.6000003814697
m	26.5418367346939	34	LVAM	NA	20	NA	573	9.89999961853027	197	158	NA	20	NA	152	22.8999996185303	NA	NA	88	15.3999996185303	56	0.5	4.5	128	2.29999995231628	140	NA	651	73	NA	NA	5.30000019073486	NA	NA	NA	NA	NA	NA	NA	NA	NA	NA	NA	NA	NA	NA	NA	NA	NA	NA
f	21.96875	52	MVAM	4.80000019073486	20	24	778	10.1000003814697	214	77	11.1000003814697	30	123	91	24	NA	20	85	13.1999998092651	107	0.200000002980232	4.30000019073486	107	2.20000004768372	136	119	21	71	397	31	4.59999990463257	NA	NA	NA	NA	NA	NA	NA	NA	NA	NA	NA	NA	NA	NA	NA	NA	NA	NA
f	20.25244140625	43	LVAM	4.40000009536743	13	20	473	9.60000038146973	165	95	15.1000003814697	49	209	25	16.5	NA	7	90	14.3000001907349	48	0.300000011920929	4.69999980926514	100	2.09999990463257	135	76	37	85	303	69	5.19999980926514	NA	NA	NA	NA	NA	NA	NA	NA	NA	NA	NA	NA	NA	NA	NA	NA	NA	NA
m	24.1404786680541	61	SED	NA	NA	NA	NA	NA	NA	NA	NA	NA	NA	NA	NA	NA	NA	NA	NA	NA	NA	NA	NA	NA	NA	NA	NA	NA	NA	NA	NA	NA	NA	NA	NA	NA	NA	NA	NA	NA	NA	NA	NA	NA	NA	NA	NA	NA	NA
f	21.7860922146636	37	LVAM	4.59999990463257	16	19	377	10	232	89	15.5	40	94	19	10.5	NA	10	79	12.8999996185303	73	0.200000002980232	4.40000009536743	142	1.89999997615814	138	66	35	61	330	28	4.40000009536743	NA	NA	NA	NA	NA	NA	NA	NA	NA	NA	NA	NA	NA	NA	NA	NA	NA	NA
m	21.7407006920415	38	SED	NA	NA	NA	NA	NA	NA	NA	NA	NA	NA	NA	NA	NA	NA	NA	NA	NA	NA	NA	NA	NA	NA	NA	NA	NA	NA	NA	NA	NA	NA	NA	NA	NA	NA	NA	NA	NA	NA	NA	NA	NA	NA	NA	NA	NA	NA
m	28.160551193719	38	LVAM	4.90000009536743	31	30	552	9.80000019073486	161	400	15.6000003814697	34	120	177	10.6999998092651	5.69999980926514	20	77	15.8000001907349	49	0.800000011920929	3.70000004768372	103	2.09999990463257	139	38	371	46	343	35	6.30000019073486	NA	NA	NA	NA	NA	NA	NA	NA	NA	NA	NA	NA	NA	NA	NA	NA	NA	NA
m	25.83983069726	44	LVAM	4.40000009536743	21	22	420	8.89999961853027	124	321	5.90000009536743	48	98	129	24	9.19999980926514	12	77	13.6000003814697	48	0.300000011920929	3.70000004768372	67	1.79999995231628	135	51	575	81	280	35	5.69999980926514	NA	NA	NA	NA	NA	NA	NA	NA	NA	NA	NA	NA	NA	NA	NA	NA	NA	NA
m	37.6994598765432	63	SED	NA	NA	NA	NA	NA	NA	NA	NA	NA	NA	NA	NA	NA	NA	NA	NA	NA	NA	NA	NA	NA	NA	NA	NA	NA	NA	NA	NA	NA	NA	NA	NA	NA	NA	NA	NA	NA	NA	NA	NA	NA	NA	NA	NA	NA	NA
m	22.6552734375	49	MVAM	NA	NA	NA	NA	NA	NA	NA	NA	NA	NA	NA	NA	NA	NA	NA	NA	NA	NA	NA	NA	NA	NA	NA	NA	NA	NA	NA	NA	NA	NA	NA	NA	NA	NA	NA	NA	NA	NA	NA	NA	NA	NA	NA	NA	NA	NA
m	23.5681412418171	54	SED	4.59999990463257	15	22	761	9.60000038146973	210	91	12.3000001907349	59	98	37	22.1000003814697	11.8000001907349	20	100	15.6999998092651	69	0.800000011920929	4.30000019073486	135	2.09999990463257	137	32	637	71	287	34	6.09999990463257	NA	NA	NA	NA	NA	NA	NA	NA	NA	NA	NA	NA	NA	NA	NA	NA	NA	NA
m	25.32857947082	65	MVAM	4.30000019073486	33	24	1300	9.89999961853027	230	181	5.80000019073486	61	132	77	24	10.1000003814697	39	75	14.6999998092651	68	0.600000023841858	3.59999990463257	130	2.09999990463257	142	70	688	147	315	42	6.69999980926514	NA	NA	NA	NA	NA	NA	NA	NA	NA	NA	NA	NA	NA	NA	NA	NA	NA	NA
f	23.6252888048729	41	MVAM	NA	NA	NA	NA	NA	NA	NA	NA	NA	NA	NA	NA	NA	NA	NA	NA	NA	NA	NA	NA	NA	NA	NA	NA	NA	NA	NA	NA	NA	NA	NA	NA	NA	NA	NA	NA	NA	NA	NA	NA	NA	NA	NA	NA	NA	NA
m	33.7484626066257	35	SED	NA	NA	NA	NA	NA	NA	NA	NA	NA	NA	NA	NA	NA	NA	NA	NA	NA	NA	NA	NA	NA	NA	NA	NA	NA	NA	NA	NA	NA	NA	NA	NA	NA	NA	NA	NA	NA	NA	NA	NA	NA	NA	NA	NA	NA	NA
f	29.0495867768595	56	LVAM	NA	9	NA	261	8.80000019073486	168	67	NA	36	NA	48	18.7000007629395	NA	NA	83	13.1000003814697	51	8.30000019073486	4.40000009536743	100	2	139	NA	17	157	NA	NA	5.40000009536743	NA	NA	NA	NA	NA	NA	NA	NA	NA	NA	NA	NA	NA	NA	NA	NA	NA	NA
m	21.103462553698	52	LVAM	5.30000019073486	11	30	650	10.1999998092651	186	114	10.6000003814697	42	111	35	15.6999998092651	7.90000009536743	12	83	14.3000001907349	65	0.200000002980232	3.90000009536743	117	1.89999997615814	135	58	532	51	363	31	2.29999995231628	NA	NA	NA	NA	NA	NA	NA	NA	NA	NA	NA	NA	NA	NA	NA	NA	NA	NA
m	NA	33	MVAM	4.69999980926514	96	47	701	9.69999980926514	239	114	10	34	129	87	7.1399998664856	9.92199993133545	116	92	13.6000003814697	52	0.800000011920929	NA	162	2.29999995231628	138	34	680.599975585938	127	321	40	7.07999992370605	60	0.800000011920929	60	0.800000011920929	42.2000007629395	1740	24.6000003814697	24.8999996185303	32.2000007629395	77.0999984741211	590	8.30000019073486	11.1999998092651	4610	65.1999969482422	206	5.46999979019165	13.6000003814697
f	19.9668639053254	59	LVAM	NA	NA	NA	NA	NA	NA	NA	NA	NA	NA	NA	NA	NA	NA	NA	NA	NA	NA	NA	NA	NA	NA	NA	NA	NA	NA	NA	NA	NA	NA	NA	NA	NA	NA	NA	NA	NA	NA	NA	NA	NA	NA	NA	NA	NA	NA
m	24.2737803519715	46	LVAM	NA	NA	NA	NA	NA	NA	NA	NA	NA	NA	NA	NA	NA	NA	NA	NA	NA	NA	NA	NA	NA	NA	NA	NA	NA	NA	NA	NA	NA	NA	NA	NA	NA	NA	NA	NA	NA	NA	NA	NA	NA	NA	NA	NA	NA	NA
m	28.884837962963	38	SED	4.5	11	12	424	9.89999961853027	203	96	17.6000003814697	27	74	96	12.5	6.80399990081787	15	87	15.3000001907349	61	0.5	4.30000019073486	126	1.89999997615814	139	27	423	69	318	23	3	9	0.300000011920929	21	0.699999988079071	45.2999992370605	1539	51.2999992370605	29	33.7999992370605	85.8000030517578	327	10.8999996185303	11.6000003814697	1104	36.7999992370605	212	5.28000020980835	13.3999996185303
m	27.2162162162162	42	LVAM	4.5	19	21	910	9.10000038146973	319	85	16.3999996185303	37	63	272	10.1999998092651	2.90000009536743	10	100	13.1999998092651	45	0.300000011920929	4.40000009536743	228	2.20000004768372	138	49	264	260	237	27	2.70000004768372	19	0.699999988079071	319	11.8000001907349	39.4000015258789	1115	41.2999992370605	29	33.5	86.5999984741211	208	7.69999980926514	10.1999998092651	1040	38.5	153	4.55000019073486	13
f	23.8039652483849	47	LVAM	4.5	15	19	455	9.69999980926514	214	94	6.19999980926514	44	158	37	18.2999992370605	NA	11	96	13.8999996185303	75	0.200000002980232	4.90000009536743	136	1.89999997615814	139	35	16	56	230	69	5.80000019073486	NA	NA	NA	NA	NA	NA	NA	NA	NA	NA	NA	NA	NA	NA	NA	NA	NA	NA
m	27.5461224489796	44	MVAM	4.90000009536743	34	39	790	10	256	221	8.60000038146973	21.1000003814697	116	228	9.5	6.69999980926514	28	82	15.3999996185303	45	1.12999999523163	4.40000009536743	189	2	141	18.7999992370605	285	214	294	39	7.09999990463257	NA	NA	NA	NA	NA	NA	NA	NA	NA	NA	NA	NA	NA	NA	NA	NA	NA	NA
f	23.2030738221214	37	LVAM	NA	NA	NA	NA	NA	NA	NA	NA	NA	NA	NA	NA	NA	NA	NA	NA	NA	NA	NA	NA	NA	NA	NA	NA	NA	NA	NA	NA	NA	NA	NA	NA	NA	NA	NA	NA	NA	NA	NA	NA	NA	NA	NA	NA	NA	NA
f	23.8216207576323	34	LVAM	4.40000009536743	20	22	277	9.60000038146973	191	37	11.8999996185303	49.0999984741211	113	8	24	NA	10	87	12.8999996185303	66	1.5	4.19999980926514	113	2	138	78	46.0999984741211	61	332	34	4.78000020980835	10	0.200000002980232	180	3.79999995231628	37.9000015258789	1700	35.5999984741211	30.2000007629395	34	88.8000030517578	590	12.3000001907349	10.6999998092651	2290	47.9000015258789	321	4.26999998092651	12.6000003814697
m	29.527027027027	49	LVAM	4.90000009536743	26	23	611	9.80000019073486	152	95	9.89999961853027	41	85	115	9.80000019073486	5.30000019073486	22	83	17	40	0.400000005960464	5.40000009536743	97	2.20000004768372	140	34	345	122	315	27	9.5	NA	NA	NA	NA	NA	NA	NA	NA	NA	NA	NA	NA	NA	NA	NA	NA	NA	NA
m	28.7448888888889	37	LVAM	4.30000019073486	37	25	1006	9.39999961853027	205	223	14.1999998092651	44	97	102	14.3000001907349	11.1999998092651	20	89	14.3000001907349	57	2	4.09999990463257	128	2	140	43	644	89	251	39	4.09999990463257	NA	NA	NA	NA	NA	NA	NA	NA	NA	NA	NA	NA	NA	NA	NA	NA	NA	NA
m	36.0191579416351	46	SED	4.80000019073486	38	21	388	9.60000038146973	250	68	9	84	153	360	19.5	3.32100009918213	40	78	18.2999992370605	47	2.29999995231628	4	165	2.09999990463257	136	20	183	226	373	41	5.5	39	0.699999988079071	77	1.39999997615814	54.2000007629395	2090	38	29.7000007629395	33.7999992370605	87.8000030517578	451	8.19999980926514	10.1000003814697	2844	51.7000007629395	206	6.17000007629395	12.3000001907349
m	24.3918918918919	35	SED	5.19999980926514	17	22	444	9.80000019073486	144	111	9.10000038146973	24.7000007629395	118	139	10.1999998092651	8.30000019073486	18	61	14.6000003814697	37	1.00999999046326	4.19999980926514	88	2.20000004768372	144	27.6000003814697	419	120	351	34	5.5	NA	NA	NA	NA	NA	NA	NA	NA	NA	NA	NA	NA	NA	NA	NA	NA	NA	NA
m	30.2247716640677	33	LVAM	4.40000009536743	55	32	967	9.80000019073486	217	354	14	42	172	128	14.6000003814697	15.6000003814697	18	101	15.6999998092651	58	0.200000002980232	4.30000019073486	143	1.89999997615814	137	51	889	82	277	62	4.80000019073486	14	0.300000011920929	82	1.70000004768372	46.2999992370605	1838	38.2999992370605	32.0999984741211	33.7999992370605	95	355	7.40000009536743	9.80000019073486	2510	52.2999992370605	179	4.86999988555908	13.1999998092651
f	32.1133727810651	45	LVAM	4.40000009536743	19	16	297	10	257	100	10.8000001907349	18.7999992370605	127	140	13.5699996948242	NA	26	88	14.8000001907349	41	2.70000004768372	5.40000009536743	166	1	139	32	41	250	408	31	10	80	0.800000011920929	200	2	49.2000007629395	3600	36.4000015258789	30.8999996185303	30.1000003814697	102.699996948242	800	7.5	11	5300	52.9000015258789	360	4.78999996185303	13.1000003814697
f	24.743595455558	43	MVAM	4.5	20	26	445	9.80000019073486	176	112	21.8999996185303	20	101	39	24	NA	19	86	14.1000003814697	81	0.300000011920929	4.40000009536743	82	1.89999997615814	139	122	54	66	330	31	8.10000038146973	81	1	89	1.10000002384186	41.2999992370605	1985	24.5	31	34	91.1999969482422	527	6.5	10.6999998092651	5419	66.9000015258789	237	4.53000020980835	13.6000003814697
m	40.1644736842105	35	LVAM	4.30000019073486	56	57	541	9.19999980926514	165	247	14.5	23	127	324	13.6999998092651	5.80000019073486	18	58	15.6000003814697	65	9.10000038146973	4	90	2.40000009536743	139	16	329	86	328	39	7.19999980926514	NA	NA	NA	NA	NA	NA	NA	NA	NA	NA	NA	NA	NA	NA	NA	NA	NA	NA
m	22.3130331283475	33	MVAM	NA	15	NA	441	10	166	176	NA	38	NA	215	19	NA	NA	86	13.8999996185303	65	0.200000002980232	4.5	91	2	140	NA	683	52	NA	NA	4	1.70000004768372	68	1.39999997615814	56	41.2999992370605	38.2000007629395	1528	31.3999996185303	33.5999984741211	93.3000030517578	6.90000009536743	276	11.1000003814697	51.7999992370605	2072	114	4.42999982833862	13.1999998092651
f	19.575629316106	34	MVAM	4.5	12	13	792	9.80000019073486	175	37	15.6999998092651	36	86	21	21.8999996185303	NA	12	85	15.1000003814697	67	1.10000002384186	NA	94	2.20000004768372	138	113	39	56	339	25	6.40000009536743	32	0.5	83	1.29999995231628	45.5	2042	31.8999996185303	31.5	33.2000007629395	95	371	5.80000019073486	8.80000019073486	3872	60.5	322	4.78999996185303	12.1000003814697
m	23.6252888048729	42	HVAM	4.69999980926514	27	29	663	9.60000038146973	179	189	18.2999992370605	30	72	31	18	6.30000019073486	13	85	15.3000001907349	74	0.300000011920929	4.69999980926514	90	2.09999990463257	139	28	375	67	294	24	3.5	21	0.600000023841858	60	1.70000004768372	45.7000007629395	1526	43.5999984741211	31.2000007629395	33.5	93.0999984741211	242	6.90000009536743	10.6000003814697	1652	47.2000007629395	188	4.90999984741211	12.8999996185303
m	22.8116326530612	50	MVAM	4.09999990463257	16	21	519	9.10000038146973	181	159	13.5	30	63	198	15.3999996185303	11.3999996185303	18	86	14.5	55	0.800000011920929	4.40000009536743	111	1.89999997615814	138	61	719	77	284	22	5.09999990463257	102	2	204	4	42.7999992370605	1867	36.5999984741211	30.6000003814697	34	90	464	9.10000038146973	9.80000019073486	2463	48.2999992370605	204	4.76000022888184	13.6999998092651
f	22.5941230486685	38	LVAM	4.59999990463257	30	30	1002	9.39999961853027	174	77	10.1999998092651	30	86	108	24	NA	12	79	13.1000003814697	77	0.200000002980232	4.19999980926514	93	2.20000004768372	139	94	53	49	314	27	5.09999990463257	NA	NA	NA	NA	NA	NA	NA	NA	NA	NA	NA	NA	NA	NA	NA	NA	NA	NA
m	21.8711111111111	38	SED	5	15	19	NA	9.80000019073486	193	NA	13.5	67	119	98	24	11.6999998092651	16	86	16.2999992370605	58	0.200000002980232	4.69999980926514	127	2	141	63	743	58	324	37	2.79999995231628	NA	NA	NA	NA	NA	NA	NA	NA	NA	NA	NA	NA	NA	NA	NA	NA	NA	NA
m	28.2067901234568	37	LVAM	NA	21	NA	1544	10	210	207	NA	31	NA	61	20.7999992370605	NA	NA	97	14.5	68	0.699999988079071	4.30000019073486	128	2.09999990463257	139	NA	304	69	NA	NA	3.29999995231628	40	1.20000004768372	59	1.79999995231628	42	1089	33	29.6000003814697	34.5	85.6999969482422	386	11.6999998092651	11	1726	52.2999992370605	185	4.90000009536743	12.3999996185303
f	19.3081747404844	28	MVAM	NA	NA	NA	NA	9.5	164	113	NA	37	NA	12	14.8999996185303	NA	NA	75	12.3000001907349	57	NA	NA	103	1.89999997615814	NA	NA	NA	73	NA	NA	NA	NA	NA	NA	NA	NA	NA	NA	NA	NA	NA	NA	NA	NA	NA	NA	NA	NA	NA
m	28.0711805555556	33	LVAM	4.69999980926514	29	27	633	10.1000003814697	174	113	8.80000019073486	39	138	62	16.2999992370605	7.19999980926514	11	94	NA	64	0.200000002980232	4.5	93	1.89999997615814	137	24	363	108	312	44	NA	NA	NA	NA	NA	NA	NA	NA	NA	NA	NA	NA	NA	NA	NA	NA	NA	NA	NA
f	19.9091796875	34	MVAM	4.5	12	21	387	9.5	156	70	13.6000003814697	21	72	14	21.3999996185303	NA	13	82	12	73	1.39999997615814	4.30000019073486	78	2	139	98	27	45	363	20	3.79999995231628	NA	NA	NA	NA	NA	NA	NA	NA	NA	NA	NA	NA	NA	NA	NA	NA	NA	NA
m	28.2781141868512	39	LVAM	4.80000019073486	57	30	556	10.1000003814697	162	125	9.60000038146973	31	67	423	14.3000001907349	4.30000019073486	33	91	15.3999996185303	27	0.699999988079071	4.5	89	1.89999997615814	140	9	254	423	330	20	8	NA	NA	NA	NA	NA	NA	NA	NA	NA	NA	NA	NA	NA	NA	NA	NA	NA	NA
m	22.4662162162162	39	LVAM	NA	14	NA	994	NA	NA	71	8.10000038146973	31.8999996185303	NA	191	NA	9.30000019073486	NA	NA	15.1999998092651	NA	0.600000023841858	NA	NA	NA	NA	43	528	NA	NA	NA	4.40000009536743	NA	NA	NA	NA	NA	NA	NA	NA	NA	NA	NA	NA	NA	NA	NA	NA	NA	NA
m	27.0435353724901	29	MVAM	5	16	17	358	10	164	281	12.3999996185303	35	77	123	17.5	13.1999998092651	13	81	15.8999996185303	54	0.200000002980232	4.59999990463257	94	2.20000004768372	140	65	829	80	291	26	2.79999995231628	NA	NA	NA	NA	NA	NA	NA	NA	NA	NA	NA	NA	NA	NA	NA	NA	NA	NA
m	24.8009007318446	33	LVAM	50	18	21	271	10	217.373992919922	210	21.4300003051758	33.25	67.0390014648438	73	NA	10.1999998092651	23	91.8919982910156	14.8000001907349	56.3709983825684	0.300000011920929	4.40000009536743	141.699005126953	1.94599997997284	144	43	596.541015625	97.3450012207031	301.675994873047	22	7.69999980926514	NA	NA	NA	NA	NA	NA	NA	NA	NA	NA	NA	NA	NA	NA	NA	NA	NA	NA
f	22.9618934911243	44	MVAM	NA	NA	NA	NA	NA	NA	NA	NA	NA	NA	NA	NA	NA	NA	NA	NA	NA	NA	NA	NA	NA	NA	NA	NA	NA	NA	NA	NA	NA	NA	NA	NA	NA	NA	NA	NA	NA	NA	NA	NA	NA	NA	NA	NA	NA	NA
m	23.8774629386376	31	LVAM	4.59999990463257	15	21	349	9.5	173	786	12.6000003814697	16	130	93	9.30000019073486	8.79599952697754	8	101	14	52	0.300000011920929	4.5	102	2	138	34	598	98	346	38	2.5	20	0.800000011920929	78	3.09999990463257	40.9000015258789	1103	44.0999984741211	29.5	34.2000007629395	86.3000030517578	188	7.5	11	1113	44.5	161	4.73999977111816	12.6999998092651
f	18.0095789708176	34	MVAM	NA	15	NA	416	NA	NA	133	4.80000019073486	67	NA	39	NA	NA	NA	NA	NA	NA	1.20000004768372	NA	NA	NA	NA	50	22	NA	NA	NA	NA	NA	NA	NA	NA	NA	NA	NA	NA	NA	NA	NA	NA	NA	NA	NA	NA	NA	NA
m	24.0682629699643	44	LVAM	NA	NA	NA	NA	NA	NA	NA	NA	NA	NA	NA	NA	NA	NA	NA	NA	NA	NA	NA	NA	NA	NA	NA	NA	NA	NA	NA	NA	NA	NA	NA	NA	NA	NA	NA	NA	NA	NA	NA	NA	NA	NA	NA	NA	NA	NA
f	19.3081747404844	46	LVAM	NA	NA	NA	NA	NA	NA	NA	NA	NA	NA	NA	NA	NA	NA	NA	NA	NA	NA	NA	NA	NA	NA	NA	NA	NA	NA	NA	NA	NA	NA	NA	NA	NA	NA	NA	NA	NA	NA	NA	NA	NA	NA	NA	NA	NA	NA
m	NA	47	LVAM	4.59999990463257	38	25	336	9.60000038146973	148	88	6.19999980926514	31	103	79	15.6000003814697	5.90000009536743	20	90	15.5	33	1	4.5	93	1.89999997615814	140	15	332	194	357	29	5.30000019073486	NA	NA	NA	NA	NA	NA	NA	NA	NA	NA	NA	NA	NA	NA	NA	NA	NA	NA
m	25.3894896193772	34	LVAM	NA	NA	NA	NA	NA	NA	NA	NA	NA	NA	NA	NA	NA	NA	NA	NA	NA	NA	NA	NA	NA	NA	NA	NA	NA	NA	NA	NA	NA	NA	NA	NA	NA	NA	NA	NA	NA	NA	NA	NA	NA	NA	NA	NA	NA	NA
f	22.31201171875	39	LVAM	4.40000009536743	11	15	529	9.10000038146973	180	74	9.60000038146973	37	183	18	18.1000003814697	NA	8	78	13	82	0.300000011920929	4.09999990463257	87	2.09999990463257	137	74	41	61	319	57	4.69999980926514	NA	NA	NA	NA	NA	NA	NA	NA	NA	NA	NA	NA	NA	NA	NA	NA	NA	NA
f	23.1775451102695	42	SED	NA	NA	NA	NA	9.89999961853027	222	86	NA	27	NA	3	24	NA	NA	84	12.5	76	NA	NA	142	1.79999995231628	NA	NA	NA	57	NA	NA	NA	NA	NA	NA	NA	NA	NA	NA	NA	NA	NA	NA	NA	NA	NA	NA	NA	NA	NA
f	30.55029296875	49	SED	NA	NA	NA	NA	NA	NA	NA	NA	NA	NA	NA	NA	NA	NA	NA	NA	NA	NA	NA	NA	NA	NA	NA	NA	NA	NA	NA	NA	NA	NA	NA	NA	NA	NA	NA	NA	NA	NA	NA	NA	NA	NA	NA	NA	NA	NA
f	24.3252595155709	39	LVAM	4.80000019073486	17	22	685	9.80000019073486	182	86	10.8000001907349	40	73	37	17.2000007629395	NA	60	80	14.1999998092651	76	4.30000019073486	4.30000019073486	105	1.89999997615814	141	65	33	63	384	19	4.69999980926514	NA	NA	NA	NA	NA	NA	NA	NA	NA	NA	NA	NA	NA	NA	NA	NA	NA	NA
m	21.4604891532961	39	SED	4.5	NA	NA	NA	9.19999980926514	169	NA	NA	NA	NA	NA	NA	8.46599960327148	16	81	14.3999996185303	50	5.75	NA	108	NA	NA	35	579.400024414062	56	NA	NA	5.07000017166138	0	0.5	100	1.10000002384186	45	2400	46.9000015258789	31.8999996185303	31.8999996185303	99.9000015258789	200	4.30000019073486	11	2300	44.7999992370605	201	4.5	12
f	23.7747138397503	43	MVAM	NA	NA	NA	NA	NA	NA	NA	NA	NA	NA	NA	NA	NA	NA	NA	NA	NA	NA	NA	NA	NA	NA	NA	NA	NA	NA	NA	NA	NA	NA	NA	NA	NA	NA	NA	NA	NA	NA	NA	NA	NA	NA	NA	NA	NA	NA
f	31.9269031141868	39	LVAM	4.19999980926514	12	17	318	9.19999980926514	265	84	35.2999992370605	23	93	30	6.90000009536743	NA	11	85	12.6999998092651	79	8.19999980926514	4.09999990463257	158	2.09999990463257	137	135	NA	201	438	21	7	NA	NA	NA	NA	NA	NA	NA	NA	NA	NA	NA	NA	NA	NA	NA	NA	NA	NA
f	22.3945199376253	39	MVAM	4.40000009536743	9	19	1057	9.5	170	77	19.2999992370605	35	50	49	17.7999992370605	NA	18	88	13.6000003814697	59	1.10000002384186	4.30000019073486	91	2.20000004768372	139	65	43	98	296	17	7.09999990463257	50	0.699999988079071	589	8.30000019073486	41.5999984741211	1718	24.2000007629395	28.3999996185303	32.5999984741211	87.1999969482422	589	8.30000019073486	8.80000019073486	4154	58.5	358	4.76999998092651	13.8999996185303
f	21.7871900826446	57	MVAM	4.09999990463257	18	26	479	9.19999980926514	176	163	13.8999996185303	44	191	68	18.2999992370605	NA	10	93	14.1999998092651	88	0.200000002980232	4.19999980926514	66	1.89999997615814	142	63	11	88	340	56	4.09999990463257	NA	NA	NA	NA	NA	NA	NA	NA	NA	NA	NA	NA	NA	NA	NA	NA	NA	NA
m	27.1940091251736	53	SED	NA	NA	NA	NA	NA	NA	NA	NA	NA	NA	NA	NA	NA	NA	NA	NA	NA	NA	NA	NA	NA	NA	NA	NA	NA	NA	NA	NA	NA	NA	NA	NA	NA	NA	NA	NA	NA	NA	NA	NA	NA	NA	NA	NA	NA	NA
m	33.1995277449823	50	LVAM	4.5	32	32	600	9.19999980926514	146	413	7.40000009536743	38	130	115	9.19999980926514	23.7000007629395	28	110	16.7999992370605	48	1.10000002384186	4.19999980926514	110	1.89999997615814	140	36	1201	45	342	38	4.69999980926514	NA	NA	NA	NA	NA	NA	NA	NA	NA	NA	NA	NA	NA	NA	NA	NA	NA	NA
f	21.2143600416233	53	LVAM	4.40000009536743	13	19	503	9.39999961853027	235	82	20.6000003814697	48	126	81	18.2999992370605	NA	26	85	13.8999996185303	54	8.10000038146973	4.40000009536743	165	2.09999990463257	136	100	88	116	520	24	7.5	NA	NA	NA	NA	NA	NA	NA	NA	NA	NA	NA	NA	NA	NA	NA	NA	NA	NA
m	22.2377551020408	56	MVAM	4.30000019073486	15	22	325	9.60000038146973	225	170	9.69999980926514	36	123	52	10.3000001907349	10.6000003814697	16	93	15.8000001907349	72	0.200000002980232	4.80000019073486	139	2.09999990463257	137	51	641	71	304	40	4.69999980926514	66	1.39999997615814	226	4.80000019073486	46.7999992370605	1645	35	32.5999984741211	33.9000015258789	96.3000030517578	400	8.5	8	2364	50.2999992370605	296	4.8600001335144	12.6999998092651
m	27.4951111111111	37	SED	NA	72	NA	922	9.30000019073486	205	122	NA	47	NA	147	17.8999996185303	NA	NA	85	NA	134	0.400000005960464	4	58	1.89999997615814	139	NA	200	35	NA	NA	3.20000004768372	NA	NA	NA	NA	NA	NA	NA	NA	NA	NA	NA	NA	NA	NA	NA	NA	NA	NA
m	27.2162162162162	34	LVAM	4.69999980926514	28	30	613.815002441406	9.39999961853027	144.401000976562	307	17.8099994659424	60.890998840332	NA	315	14.5629997253418	14.6999998092651	12	86.4860000610352	16.1000003814697	39.7680015563965	0.200000002980232	4.59999990463257	85.713996887207	1.97099995613098	140	55	861.669982910156	94.6900024414062	NA	NA	5.80000019073486	NA	NA	NA	NA	NA	NA	NA	NA	NA	NA	NA	NA	NA	NA	NA	NA	NA	NA
m	33.7667824074074	41	SED	NA	NA	NA	NA	NA	NA	NA	NA	NA	NA	NA	NA	NA	NA	NA	NA	NA	NA	NA	NA	NA	NA	NA	NA	NA	NA	NA	NA	NA	NA	NA	NA	NA	NA	NA	NA	NA	NA	NA	NA	NA	NA	NA	NA	NA	NA
f	21.5801248699272	43	LVAM	NA	NA	NA	NA	9.19999980926514	208	49	NA	50	NA	33	7.80000019073486	NA	NA	87	12.8999996185303	70	NA	NA	138	1.89999997615814	NA	NA	NA	48	NA	NA	NA	NA	NA	NA	NA	NA	NA	NA	NA	NA	NA	NA	NA	NA	NA	NA	NA	NA	NA
m	26.8702222222222	45	MVAM	4.59999990463257	35	45	879.39501953125	9.39999961853027	158.686996459961	683	14.371000289917	82.5240020751953	139.664993286133	122	12.9300003051758	10.1000003814697	16	95.495002746582	15.6999998092651	49.4210014343262	3.70000004768372	4.40000009536743	98.8420028686523	2.23799991607666	141	53	608.067993164062	52.2120018005371	279.329986572266	50	3.59999990463257	70	NA	100	NA	47	1200	NA	31	33.0999984741211	95	300	NA	9.10000038146973	1800	NA	228	5	14.3000001907349
m	23.0536265432099	42	SED	NA	17	NA	290	9.80000019073486	253	139	NA	32	NA	180	14.1999998092651	NA	NA	97	13.3999996185303	71	NA	4.40000009536743	165	2.20000004768372	139	NA	522	85	NA	NA	3.09999990463257	NA	NA	NA	NA	NA	NA	NA	NA	NA	NA	NA	NA	NA	NA	NA	NA	NA	NA
f	21.797119140625	62	SED	4.59999990463257	17	19	797	9.19999980926514	209	95	7.09999990463257	30	126	166	21	NA	23	85	13.5	97	0.300000011920929	4.19999980926514	100	2	135	77	11	59	359	35	3.79999995231628	NA	NA	NA	NA	NA	NA	NA	NA	NA	NA	NA	NA	NA	NA	NA	NA	NA	NA
m	26.4967268399127	55	LVAM	4.69999980926514	22	28	433	9.89999961853027	255	447	23.3999996185303	42.5999984741211	126	184	11	13.1000003814697	24	52	15.5	60	1.01999998092651	3.79999995231628	186	2.29999995231628	141	40.5	464	94	332	38	4.09999990463257	NA	NA	NA	NA	NA	NA	NA	NA	NA	NA	NA	NA	NA	NA	NA	NA	NA	NA
f	22.1299408284024	29	LVAM	4.59999990463257	19	21	1060	9.60000038146973	208	47	16.6000003814697	39	75	47	11.1999998092651	NA	11	91	14.3999996185303	84	1.39999997615814	4	121	1.70000004768372	137	54	25	40	361	21	5.09999990463257	NA	NA	NA	NA	NA	NA	NA	NA	NA	NA	NA	NA	NA	NA	NA	NA	NA	NA
m	25.1018693551775	32	LVAM	4.09999990463257	28	31	742	9.19999980926514	138	164	13.8000001907349	53	62	61	18.5	14.1000003814697	11	87	15	54	0.200000002980232	4.69999980926514	83	1.70000004768372	137	52	817	46	271	23	4.19999980926514	NA	NA	NA	NA	NA	NA	NA	NA	NA	NA	NA	NA	NA	NA	NA	NA	NA	NA
f	19.7642733564014	31	MVAM	4.40000009536743	17	18	1047	9.30000019073486	163	115	8.5	27	89	51	24	NA	11	77	14.8999996185303	89	0.200000002980232	4.40000009536743	74	1.79999995231628	140	46	29	55	353	25	4.09999990463257	NA	NA	NA	NA	NA	NA	NA	NA	NA	NA	NA	NA	NA	NA	NA	NA	NA	NA
f	24.9333910034602	40	MVAM	4.5	20	24	393	9.80000019073486	166	233	12.3999996185303	29	97	40	16.7999992370605	NA	6	72	13.8000001907349	65	0.300000011920929	4.80000019073486	87	2.20000004768372	139	83	NA	69	297	33	3.90000009536743	16	0.400000005960464	121	3.09999990463257	41.5999984741211	1256	32.2000007629395	32.2000007629395	33.2000007629395	97.0999984741211	222	5.69999980926514	11.1000003814697	2285	58.5999984741211	190	4.28000020980835	13.8999996185303
m	24.3897959183673	52	LVAM	4.80000019073486	21	17	353	10.1000003814697	200	101	13.5	37	206	77	14.1999998092651	7	21	83	14.8000001907349	43	0.200000002980232	4.30000019073486	134	2.09999990463257	139	51	469	119	297	69	4	NA	NA	NA	NA	NA	NA	NA	NA	NA	NA	NA	NA	NA	NA	NA	NA	NA	NA
m	25.1071428571429	48	LVAM	NA	10	NA	NA	9.10000038146973	181	NA	NA	37	NA	86	NA	NA	NA	NA	14.8000001907349	36	3.20000004768372	NA	142	NA	NA	NA	NA	97	NA	NA	NA	NA	NA	NA	NA	NA	NA	NA	NA	NA	NA	NA	NA	NA	NA	NA	NA	NA	NA
m	NA	54	LVAM	NA	NA	NA	NA	NA	NA	NA	NA	NA	NA	NA	NA	NA	NA	NA	NA	NA	NA	NA	NA	NA	NA	NA	NA	NA	NA	NA	NA	NA	NA	NA	NA	NA	NA	NA	NA	NA	NA	NA	NA	NA	NA	NA	NA	NA	NA
m	22.8156659795623	60	MVAM	4.80000019073486	19	19	762	9.30000019073486	172	54	18.7999992370605	50	107	135	24	10.003999710083	25	105	15.1000003814697	64	10	4.40000009536743	90	2.09999990463257	142	77	885	88	308	35	4.19999980926514	29	0.699999988079071	92	2.20000004768372	44.4000015258789	1008	24	30.8999996185303	34	90.8000030517578	395	9.39999961853027	10.1999998092651	2675	63.7000007629395	278	4.8899998664856	13.1000003814697
m	20.9674438143247	36	PRO	4.80000019073486	35	30	968	9.80000019073486	221	263	12.1000003814697	61	71	37	16.7999992370605	6.30000019073486	16	95	15.5	78	2	3.90000009536743	128	2	139	64	468	49	346	21	3.29999995231628	20	0.600000023841858	40	1.20000004768372	44.7999992370605	1092	33.0999984741211	31.5	34.5999984741211	91.0999984741211	228	6.90000009536743	9.80000019073486	1921	58.2000007629395	242	4.92000007629395	12.6999998092651
f	22.2377551020408	47	SED	NA	14	NA	NA	NA	NA	NA	NA	26	NA	NA	NA	NA	NA	87	NA	NA	1.10000002384186	NA	NA	NA	NA	NA	NA	NA	NA	NA	NA	NA	NA	NA	NA	NA	NA	NA	NA	NA	NA	NA	NA	NA	NA	NA	NA	NA	NA
m	26.34516765286	30	LVAM	4.90000009536743	15	15	599	9.80000019073486	202	81	12.1999998092651	45.5	169	317	22.9799995422363	7.75799989700317	31	88	14.3999996185303	64	1.39999997615814	4.19999980926514	125	2.20000004768372	136	35	528	62	350	48	3.90000009536743	40	1	110	2.79999995231628	46.9000015258789	1400	37.2999992370605	30.2999992370605	30.7000007629395	99	300	8	11.1000003814697	2000	50.5999984741211	189	4.75	13.8999996185303
m	29.8341049382716	32	LVAM	NA	23	NA	568	9.30000019073486	198	100	NA	23	NA	175	14.3000001907349	NA	NA	84	15.3999996185303	67	4.69999980926514	4.40000009536743	115	2.09999990463257	135	NA	655	83	NA	NA	7.09999990463257	NA	NA	NA	NA	NA	NA	NA	NA	NA	NA	NA	NA	NA	NA	NA	NA	NA	NA
m	27.3167401806343	58	MVAM	4.30000019073486	14	15	319	9.39999961853027	213	101	9	19	56	104	13.8000001907349	4.90000009536743	10	87	13.1999998092651	36	1.10000002384186	4.19999980926514	149	2.09999990463257	137	14	286	84	361	16	4.19999980926514	NA	NA	NA	NA	NA	NA	NA	NA	NA	NA	NA	NA	NA	NA	NA	NA	NA	NA
m	24.265423527078	55	LVAM	4.30000019073486	22	24	463	9.19999980926514	214	117	13.8000001907349	24	171	242	16.3999996185303	9.57199954986572	11	89	15.3999996185303	82	3.20000004768372	4.30000019073486	118	2.09999990463257	139	44	711	47	257	67	3.59999990463257	29	0.800000011920929	79	2.20000004768372	45.7000007629395	1145	31.7999992370605	32.4000015258789	33.7000007629395	96	396	11	10.8000001907349	1951	54.2000007629395	215	4.76000022888184	12.3000001907349
f	19.737548828125	48	LVAM	4.59999990463257	23	30	957	9.39999961853027	218	126	NA	47	NA	39	NA	NA	NA	77	13.1999998092651	115	NA	3.40000009536743	93	2.20000004768372	140	NA	NA	48	NA	NA	3.20000004768372	NA	NA	NA	NA	NA	NA	NA	NA	NA	NA	NA	NA	NA	NA	NA	NA	NA	NA
m	29.8269271161521	61	SED	4.5	32	25	1460	9.60000038146973	282	159	12.3000001907349	61	97	144	23.3999996185303	5.59999990463257	30	108	15.3000001907349	60	2.09999990463257	4.40000009536743	204	2.20000004768372	143	30	351	148	330	29	4.5	NA	NA	NA	NA	NA	NA	NA	NA	NA	NA	NA	NA	NA	NA	NA	NA	NA	NA
m	22.7393404746902	63	MVAM	4.69999980926514	30	46	621	9.10000038146973	240	166	23.3999996185303	36.5999984741211	112	98	10.6999998092651	5.19999980926514	47	99	16	94	0.649999976158142	4.80000019073486	133	2.20000004768372	144	56.0999984741211	426	95	364	31	4	NA	NA	NA	NA	NA	NA	NA	NA	NA	NA	NA	NA	NA	NA	NA	NA	NA	NA
m	23.7455432538938	58	LVAM	NA	21	NA	657	10.3000001907349	162	153	NA	31	NA	70	20.6000003814697	NA	NA	94	15.3999996185303	54	0.800000011920929	5	91	2.20000004768372	139	NA	717	99	NA	NA	6	NA	NA	NA	NA	NA	NA	NA	NA	NA	NA	NA	NA	NA	NA	NA	NA	NA	NA
f	19.4595538833647	50	LVAM	4	12	25	493	9.69999980926514	173	77	23.6000003814697	29.1000003814697	68	17	9.30000019073486	1.10000002384186	22	84	13.1000003814697	72	3.50999999046326	4.5	95	1.89999997615814	142	125.699996948242	205	85	311	22	7.19999980926514	NA	NA	NA	NA	NA	NA	NA	NA	NA	NA	NA	NA	NA	NA	NA	NA	NA	NA
m	27.8912914104344	32	LVAM	4.59999990463257	28	23	977	9.39999961853027	225	167	14.8000001907349	55	151	79	24	6.41599988937378	16	88	15.5	49	0.300000011920929	4.59999990463257	156	2.09999990463257	139	26	393	95	317	48	4.40000009536743	9	0.200000002980232	70	1.60000002384186	44.7999992370605	1236	28.1000003814697	32.2000007629395	34.5999984741211	93.0999984741211	431	9.80000019073486	11.6000003814697	2653	60.2999992370605	212	4.80999994277954	11.8999996185303
f	34.7476586888658	40	SED	NA	NA	NA	NA	NA	NA	NA	NA	NA	NA	NA	NA	NA	NA	NA	NA	NA	NA	NA	NA	NA	NA	NA	NA	NA	NA	NA	NA	NA	NA	NA	NA	NA	NA	NA	NA	NA	NA	NA	NA	NA	NA	NA	NA	NA	NA
m	24.0211937716263	41	MVAM	NA	NA	NA	NA	NA	NA	NA	NA	NA	NA	NA	NA	NA	NA	NA	NA	NA	NA	NA	NA	NA	NA	NA	NA	NA	NA	NA	NA	NA	NA	NA	NA	NA	NA	NA	NA	NA	NA	NA	NA	NA	NA	NA	NA	NA	NA
f	19.366391184573	43	LVAM	NA	NA	NA	NA	NA	NA	NA	NA	NA	NA	NA	NA	NA	NA	NA	NA	NA	NA	NA	NA	NA	NA	NA	NA	NA	NA	NA	NA	NA	NA	NA	NA	NA	NA	NA	NA	NA	NA	NA	NA	NA	NA	NA	NA	NA	NA
f	22.0447664359862	26	LVAM	NA	NA	NA	NA	NA	NA	NA	NA	NA	NA	NA	NA	NA	NA	NA	NA	NA	NA	NA	NA	NA	NA	NA	NA	NA	NA	NA	NA	NA	NA	NA	NA	NA	NA	NA	NA	NA	NA	NA	NA	NA	NA	NA	NA	NA	NA
f	24.6891259105099	34	LVAM	NA	NA	NA	NA	9.80000019073486	269	84	NA	20	NA	70	17.2000007629395	NA	NA	73	13.5	80	NA	NA	175	2.09999990463257	NA	NA	NA	45	NA	NA	4.09999990463257	41	1	152	3.70000004768372	40.7000007629395	1632	39.7999992370605	30.6000003814697	33.2000007629395	92.3000030517578	332	8.10000038146973	8.80000019073486	1943	47.4000015258789	277	4.40999984741211	12.5
f	21.1416796613945	33	MVAM	NA	22	NA	409	NA	NA	176	12	27	NA	16	NA	NA	NA	NA	13.3000001907349	NA	0.5	NA	NA	NA	NA	64	28	NA	NA	NA	NA	NA	NA	NA	NA	NA	NA	NA	NA	NA	NA	NA	NA	NA	NA	NA	NA	NA	NA
m	NA	59	SED	4.90000009536743	16	14	350	10.1000003814697	304	53	9.60000038146973	34	107	20	14.8999996185303	14.6000003814697	21	92	14.6000003814697	76	0.400000005960464	4.90000009536743	196	2.09999990463257	141	59	876	157	379	28	3.59999990463257	22	0.600000023841858	47	1.29999995231628	43.7999992370605	1206	33.5	30.2999992370605	33.4000015258789	90.9000015258789	256	7.09999990463257	9.80000019073486	2070	57.5	214	4.82000017166138	14.3000001907349
m	30.7024489795918	36	SED	4.69999980926514	41	25	495	9.89999961853027	286	129	4	26.7000007629395	108	207	18.5799999237061	NA	15	88	16	41	2.09999990463257	3.90000009536743	220	2	139	31	327	135	345	31	7.59999990463257	NA	NA	NA	NA	NA	NA	NA	NA	NA	NA	NA	NA	NA	NA	NA	NA	NA	NA
m	NA	48	LVAM	NA	27	NA	NA	NA	NA	NA	NA	17	NA	NA	NA	NA	NA	99	NA	NA	3.20000004768372	NA	NA	NA	NA	NA	715	NA	NA	NA	NA	NA	NA	NA	NA	NA	NA	NA	NA	NA	NA	NA	NA	NA	NA	NA	NA	NA	NA
m	24.7971781305115	37	SED	NA	NA	NA	NA	NA	NA	NA	NA	NA	NA	NA	NA	NA	NA	NA	NA	NA	NA	NA	NA	NA	NA	NA	NA	NA	NA	NA	NA	NA	NA	NA	NA	NA	NA	NA	NA	NA	NA	NA	NA	NA	NA	NA	NA	NA	NA
f	18.7000432525952	33	MVAM	NA	15	NA	480	NA	NA	165	19.2999992370605	27	NA	31	NA	NA	NA	NA	14.3000001907349	NA	0.300000011920929	NA	NA	NA	NA	42	18	NA	NA	NA	5.40000009536743	38	0.699999988079071	286	5.30000019073486	44.5999984741211	2306	42.7000007629395	31.2000007629395	32.0999984741211	97.1999969482422	675	12.5	9.80000019073486	2095	38.7999992370605	289	4.59000015258789	14.3000001907349
m	18.9868421052632	33	LVAM	NA	NA	NA	NA	NA	NA	NA	NA	NA	NA	NA	NA	NA	NA	NA	NA	NA	NA	NA	NA	NA	NA	NA	NA	NA	NA	NA	NA	NA	NA	NA	NA	NA	NA	NA	NA	NA	NA	NA	NA	NA	NA	NA	NA	NA	NA
m	29.6578125	54	SED	3.90000009536743	56	40	307	9.10000038146973	181	749	7.09999990463257	40	70	26	13.1000003814697	15.8000001907349	43	81	15.3999996185303	19	1.60000002384186	4	143	2	137	8	734	143	378	19	6.5	NA	NA	NA	NA	NA	NA	NA	NA	NA	NA	NA	NA	NA	NA	NA	NA	NA	NA
m	21.5580760344465	38	MVAM	4.80000019073486	36	30	783	9.89999961853027	147	161	18.2000007629395	97	187	107	24	9.69999980926514	108	86	14.8000001907349	66	2	4.30000019073486	75	2.29999995231628	140	39	563	46	334	56	3.5	NA	NA	NA	NA	NA	NA	NA	NA	NA	NA	NA	NA	NA	NA	NA	NA	NA	NA
m	NA	45	LVAM	NA	NA	NA	NA	NA	NA	NA	NA	NA	NA	NA	NA	NA	NA	NA	NA	NA	NA	NA	NA	NA	NA	NA	NA	NA	NA	NA	NA	NA	NA	NA	NA	NA	NA	NA	NA	NA	NA	NA	NA	NA	NA	NA	NA	NA	NA
m	27.1940091251736	44	LVAM	4.40000009536743	17	15	187	9.10000038146973	166	105	9.80000019073486	54	93	119	12.5	9.66899967193604	12	98	15.3999996185303	37	1	3.90000009536743	108	2	138	30	635	113	248	38	4.5	18	0.400000005960464	81	1.79999995231628	44.4000015258789	1553	34.5	29.2999992370605	34.7000007629395	84.4000015258789	374	8.30000019073486	10.1999998092651	2475	55	182	5.26000022888184	12.5
m	23.5681412418171	56	LVAM	4.30000019073486	20	14	633	9.19999980926514	246	101	14.3000001907349	29	142	156	13.6000003814697	11.5	15	95	14.1000003814697	66	0.200000002980232	4.30000019073486	166	2.20000004768372	139	74	780	109	330	43	5.40000009536743	NA	NA	NA	NA	NA	NA	NA	NA	NA	NA	NA	NA	NA	NA	NA	NA	NA	NA
f	20.3586544887503	54	MVAM	4	24	23	503	8.89999961853027	182	128	17.6000003814697	46	56	40	10.6999998092651	NA	28	95	12.1999998092651	72	0.300000011920929	4.09999990463257	96	1.89999997615814	140	95	17	58	235	24	5	70	1.39999997615814	270	5.40000009536743	37.5	1865	37.2999992370605	30.2999992370605	32.5	93.3000030517578	560	11.1999998092651	11	2235	44.7000007629395	213	4.01999998092651	12.1000003814697
m	27.213884083045	54	LVAM	4.40000009536743	24	17	415	9.5	236	56	14.5	24	77	200	24	7.59999990463257	20	60	14.6999998092651	43	0.400000005960464	4.19999980926514	124	2.29999995231628	141	39	462	344	314	25	7.59999990463257	23	0.300000011920929	129	1.70000004768372	43.4000015258789	1657	21.7999992370605	29.7999992370605	33.9000015258789	88	707	9.30000019073486	10.1000003814697	5084	66.9000015258789	261	4.92999982833862	13.8999996185303
f	18.5594582185491	25	MVAM	NA	NA	NA	NA	9.19999980926514	192	124	NA	45	NA	155	22.7000007629395	NA	NA	86	13.8999996185303	49	NA	NA	133	2.09999990463257	NA	NA	NA	121	NA	NA	NA	NA	NA	NA	NA	NA	NA	NA	NA	NA	NA	NA	NA	NA	NA	NA	NA	NA	NA
m	28.1889062151927	44	LVAM	4.19999980926514	22	17	430	9	199	190	18.3999996185303	29	74	200	13.1999998092651	9	15	87	14.3000001907349	54	1.29999995231628	4.19999980926514	150	1.89999997615814	139	26	494	96	267	28	7.59999990463257	NA	NA	NA	NA	NA	NA	NA	NA	NA	NA	NA	NA	NA	NA	NA	NA	NA	NA
f	21.1382167352538	42	MVAM	4.59999990463257	36	24	1140	9.60000038146973	190	98	14.1999998092651	56	165	43	23.7000007629395	NA	16	87	15.1000003814697	76	0.300000011920929	3.5	93	2.59999990463257	138	53	12	116	332	50	4.80000019073486	29	0.600000023841858	48	1	44.5	1550	32.2999992370605	32.2000007629395	33.9000015258789	94.9000015258789	394	8.19999980926514	9.69999980926514	2779	57.9000015258789	175	4.69000005722046	12.5
m	24.3635790800252	53	MVAM	4.90000009536743	72	39	924	9.89999961853027	308	173	7.30000019073486	23	93	390	22.5	5.40000009536743	36	82	15.1999998092651	68	1.60000002384186	4.19999980926514	229	2.20000004768372	136	25	331	124	366	25	7.90000009536743	NA	NA	NA	NA	NA	NA	NA	NA	NA	NA	NA	NA	NA	NA	NA	NA	NA	NA
m	21.2907021604938	37	LVAM	4.80000019073486	35	31	840	9.60000038146973	216	380	11.1000003814697	21	93	389	18.2999992370605	6.40000009536743	19	100	14.8999996185303	45	3.09999990463257	4.30000019073486	171	2.5	138	19	360	140	382	24	6	NA	NA	NA	NA	NA	NA	NA	NA	NA	NA	NA	NA	NA	NA	NA	NA	NA	NA
m	35.4379332073094	46	LVAM	NA	NA	NA	NA	NA	NA	NA	NA	NA	NA	NA	NA	NA	NA	NA	NA	NA	NA	NA	NA	NA	NA	NA	NA	NA	NA	NA	NA	NA	NA	NA	NA	NA	NA	NA	NA	NA	NA	NA	NA	NA	NA	NA	NA	NA	NA
f	24.2737803519715	42	LVAM	4.40000009536743	11	14	481	9.60000038146973	177	43	15	39	178	445	16.8999996185303	NA	12	89	13.8999996185303	63	0.400000005960464	4.40000009536743	116	2.20000004768372	139	61	23	39	188	95	6.59999990463257	NA	NA	NA	NA	NA	NA	NA	NA	NA	NA	NA	NA	NA	NA	NA	NA	NA	NA
m	22.9226916724386	55	MVAM	NA	NA	NA	NA	9.30000019073486	197	594	NA	35	NA	144	17.7000007629395	NA	NA	96	14.1999998092651	75	NA	NA	109	2.09999990463257	NA	NA	NA	64	NA	NA	5	55	1.10000002384186	50	1	43.2000007629395	1515	30.2999992370605	30.1000003814697	32.7999992370605	91.5999984741211	505	10.1000003814697	10.3000001907349	2875	57.5	187	4.71999979019165	13.6000003814697
m	23.0536265432099	49	LVAM	NA	16	NA	543	9.39999961853027	185	153	NA	33	NA	83	18.7000007629395	NA	NA	94	15.6000003814697	64	0.600000023841858	4.19999980926514	107	2.20000004768372	140	NA	438	50	NA	NA	4.19999980926514	NA	NA	NA	NA	NA	NA	NA	NA	NA	NA	NA	NA	NA	NA	NA	NA	NA	NA
f	21.3030303030303	58	LVAM	5	14	22	691	10	254	60	15.8000001907349	27	85	39	21.1000003814697	NA	9	87	14.1999998092651	107	0.400000005960464	3.90000009536743	134	2.20000004768372	141	131	29	44	301	28	5	NA	NA	NA	NA	NA	NA	NA	NA	NA	NA	NA	NA	NA	NA	NA	NA	NA	NA
m	NA	38	MVAM	4.40000009536743	15	14	614	9.19999980926514	154	90	9.5	45	120	102	13.6999998092651	17.1000003814697	16	98	14.3999996185303	93	0.200000002980232	4.59999990463257	58	2	140	38	922	44	328	37	4.09999990463257	NA	NA	NA	NA	NA	NA	NA	NA	NA	NA	NA	NA	NA	NA	NA	NA	NA	NA
m	25.2233796296296	44	LVAM	4.19999980926514	28	25	582	9.69999980926514	232	332	14.1999998092651	30.2999992370605	91	364	11.6000003814697	15.8000001907349	21	87	13.8999996185303	76	0.200000002980232	4.80000019073486	161	2.20000004768372	140	40.7000007629395	533	65	291	31	3.20000004768372	NA	NA	NA	NA	NA	NA	NA	NA	NA	NA	NA	NA	NA	NA	NA	NA	NA	NA
m	22.8869985297206	38	LVAM	NA	NA	NA	NA	NA	NA	NA	NA	NA	NA	NA	NA	NA	NA	NA	NA	NA	NA	NA	NA	NA	NA	NA	NA	NA	NA	NA	NA	NA	NA	NA	NA	NA	NA	NA	NA	NA	NA	NA	NA	NA	NA	NA	NA	NA	NA
m	23.6724489795918	35	LVAM	NA	NA	NA	NA	10	186	99	NA	30	NA	237	16.8999996185303	NA	NA	100	14.6999998092651	57	NA	NA	120	2.09999990463257	NA	NA	NA	65	NA	NA	NA	NA	NA	NA	NA	NA	NA	NA	NA	NA	NA	NA	NA	NA	NA	NA	NA	NA	NA
m	25.5924188403078	55	LVAM	4.69999980926514	18	18	460	9.60000038146973	246	77	22.1000003814697	27	88	209	24	5.69999980926514	10	100	14.6000003814697	36	0.300000011920929	4.69999980926514	169	2.29999995231628	139	19	332	190	360	24	4.19999980926514	NA	NA	NA	NA	NA	NA	NA	NA	NA	NA	NA	NA	NA	NA	NA	NA	NA	NA
f	20.6721277042638	47	MVAM	4.5	15	21	327	9.19999980926514	172	83	8.10000038146973	39	99	53	13.3000001907349	NA	22	77	13.3999996185303	73	0.899999976158142	4.40000009536743	85	2.09999990463257	138	89	32	68	338	29	6.59999990463257	53	0.800000011920929	132	2	39.0999984741211	1571	23.7999992370605	30.2999992370605	34.2999992370605	88.5	436	6.59999990463257	9.60000038146973	4409	66.8000030517578	274	4.42000007629395	12.3999996185303
m	25.4771541717868	46	MVAM	4.5	18	26	287	9.89999961853027	213	160	11.6000003814697	70.9000015258789	271	36	24	8.40799999237061	26	82	15.3000001907349	63	0.300000011920929	3.79999995231628	137	2.20000004768372	139	37	585.400024414062	64	341	79	5.17999982833862	20	0.400000005960464	90	1.70000004768372	45.7999992370605	1660	32	33.2999992370605	33.4000015258789	99.5999984741211	430	8.30000019073486	11.5	2970	57.4000015258789	189	4.59999990463257	11.8000001907349
f	23.9938188658963	44	HVAM	4.19999980926514	20	21	593	9.19999980926514	144	111	12.3999996185303	32	105	35	15.6000003814697	NA	24	86	13.6999998092651	54	0.300000011920929	4.19999980926514	76	2.09999990463257	138	59	16	67	304	35	3.59999990463257	22	0.600000023841858	72	2	40.0999984741211	1296	36	34.7000007629395	34.2000007629395	101.5	263	7.30000019073486	12.1000003814697	1948	54.0999984741211	223	3.95000004768372	11.6000003814697
f	23.170166015625	50	SED	4.40000009536743	11	18	321	8.89999961853027	163	33	6.5	27	113	43	16.8999996185303	NA	9	83	13	68	0.200000002980232	4	91	2	137	72	17	61	314	36	5.80000019073486	NA	NA	NA	NA	NA	NA	NA	NA	NA	NA	NA	NA	NA	NA	NA	NA	NA	NA
f	22.707730006683	30	MVAM	4.30000019073486	18	21	515	9.60000038146973	171	164	16.7999992370605	43	131	20	13.6999998092651	NA	14	83	13.1999998092651	66	0.200000002980232	5.19999980926514	90	1.79999995231628	140	42	18	66	362	36	5.09999990463257	31	0.600000023841858	102	2	39.5999984741211	1494	29.2999992370605	32.2000007629395	33.2999992370605	96.5999984741211	158	3.09999990463257	10.8000001907349	3315	65	246	4.09999990463257	11.3999996185303
m	23.0859448301745	51	MVAM	4.40000009536743	16	19	842	9.30000019073486	244	217	6.90000009536743	31	106	131	17.6000003814697	5.69999980926514	15	83	13.3999996185303	61	2.09999990463257	4.09999990463257	170	2	139	46	390	42	329	32	7.19999980926514	72	1	511	7.09999990463257	41.7000007629395	1195	16.6000003814697	28.6000003814697	32.0999984741211	89.0999984741211	461	6.40000009536743	10.3999996185303	4961	68.9000015258789	205	4.67999982833862	12.3000001907349
m	34.368093479965	39	LVAM	NA	NA	NA	NA	NA	NA	NA	NA	NA	NA	NA	NA	NA	NA	NA	NA	NA	NA	NA	NA	NA	NA	NA	NA	NA	NA	NA	NA	NA	NA	NA	NA	NA	NA	NA	NA	NA	NA	NA	NA	NA	NA	NA	NA	NA	NA
f	21.2979881656805	56	LVAM	4.09999990463257	11	18	541	9.30000019073486	166	68	12.3999996185303	32	74	26	21.2999992370605	NA	10	83	13.3999996185303	54	0.800000011920929	4.5	84	1.70000004768372	139	54	16	134	256	29	5.69999980926514	NA	NA	NA	NA	NA	NA	NA	NA	NA	NA	NA	NA	NA	NA	NA	NA	NA	NA
m	19.1561418685121	32	HVAM	4	15	19	863	8.89999961853027	165	147	15.6999998092651	38	164	28	16.5	7.98299980163574	12	90	15.5	70	0.5	4.09999990463257	81	1.79999995231628	137	42	576	67	289	57	3.5	39	1.10000002384186	70	2	43.4000015258789	1607	45.9000015258789	34	35.7000007629395	95.1999969482422	200	5.69999980926514	8.60000038146973	1586	45.2999992370605	191	4.55999994277954	11.5
f	20.7988165680473	35	MVAM	4.30000019073486	14	15	424	9.5	175	57	13.5	32	64	21	14.5	NA	8	81	11.6000003814697	86	0.300000011920929	4.5	77	1.89999997615814	139	58	73	43	320	20	3.70000004768372	19	0.5	292	7.90000009536743	35.7000007629395	1191	32.2000007629395	30.8999996185303	32.5	94.9000015258789	241	6.5	11.1999998092651	1957	52.9000015258789	211	3.75999999046326	12
f	22.1299408284024	47	MVAM	NA	NA	NA	NA	NA	NA	NA	NA	NA	NA	NA	NA	NA	NA	NA	NA	NA	NA	NA	NA	NA	NA	NA	NA	NA	NA	NA	NA	NA	NA	NA	NA	NA	NA	NA	NA	NA	NA	NA	NA	NA	NA	NA	NA	NA	NA
m	25.5375510204082	51	MVAM	NA	20	NA	NA	NA	NA	NA	NA	32	NA	NA	NA	NA	NA	94	NA	NA	3.79999995231628	NA	NA	NA	NA	NA	521	NA	NA	NA	NA	NA	NA	NA	NA	NA	NA	NA	NA	NA	NA	NA	NA	NA	NA	NA	NA	NA	NA
m	22.3755787037037	34	SED	4.59999990463257	20	27	638	9.5	178	205	18	22	153	237	10.3000001907349	13.3999996185303	12	86	13.8999996185303	70	1.46000003814697	4.40000009536743	95	2	141	40.7999992370605	620	79	265	58	5.80000019073486	NA	NA	NA	NA	NA	NA	NA	NA	NA	NA	NA	NA	NA	NA	NA	NA	NA	NA
m	21.5580760344465	48	LVAM	NA	24	28	582	NA	NA	107	18.3999996185303	63	152	25	NA	7.23000001907349	NA	NA	14	NA	0.300000011920929	NA	NA	2.20000004768372	NA	63	583	NA	375	41	3.70000004768372	41	1.10000002384186	100	2.70000004768372	42.5999984741211	1106	29.8999996185303	28.8999996185303	32.9000015258789	87.8000030517578	311	8.39999961853027	12.3000001907349	2142	57.9000015258789	212	4.84999990463257	13.3999996185303
m	23.1208888888889	56	LVAM	NA	14	NA	362	9.30000019073486	127	90	NA	43	NA	124	13.8000001907349	NA	NA	96	14.3999996185303	68	0.899999976158142	4.5	50	2.09999990463257	141	NA	457	66	NA	NA	5.09999990463257	NA	NA	NA	NA	NA	NA	NA	NA	NA	NA	NA	NA	NA	NA	NA	NA	NA	NA
m	27.875696146135	42	LVAM	NA	7	NA	492	9.80000019073486	134	90	NA	27	NA	93	20.2999992370605	NA	NA	86	15.1000003814697	59	0.300000011920929	4.59999990463257	68	2.20000004768372	141	NA	1245	36	NA	NA	4.5	45	1	41	0.899999976158142	46.4000015258789	1688	37.5	29.7999992370605	32.4000015258789	92	311	6.90000009536743	8.39999961853027	2417	53.7000007629395	306	5.05000019073486	13.1999998092651
m	NA	33	LVAM	NA	NA	NA	NA	NA	NA	NA	NA	NA	NA	NA	NA	NA	NA	NA	NA	NA	NA	NA	NA	NA	NA	NA	NA	NA	NA	NA	NA	NA	NA	NA	NA	NA	NA	NA	NA	NA	NA	NA	NA	NA	NA	NA	NA	NA	NA
f	20.5041666666667	39	MVAM	4.40000009536743	16	20	318	9.19999980926514	153	157	11.3000001907349	33	165	27	15.1000003814697	NA	11	71	14.5	69	0.400000005960464	4.09999990463257	71	2	139	97	17	51	291	57	5	40	0.800000011920929	425	8.5	43.7999992370605	1375	27.5	31.5	33.0999984741211	95.1999969482422	405	8.10000038146973	11.8000001907349	2755	55.0999984741211	275	4.59999990463257	11.5
m	25.0337837837838	39	SED	4.40000009536743	15	16	779	9.39999961853027	128	199	12.6999998092651	34.0999984741211	147	221	11.1700000762939	6.40000009536743	13	73	14.3999996185303	56	1	4.40000009536743	61	2.09999990463257	141	87	552	54	242	61	4.40000009536743	NA	NA	NA	NA	NA	NA	NA	NA	NA	NA	NA	NA	NA	NA	NA	NA	NA	NA
m	20.8030612244898	59	LVAM	4.30000019073486	13	18	341	9.19999980926514	166	141	17.8999996185303	34.4000015258789	144	78	15.210000038147	6.60200023651123	12	73	13	66	0.200000002980232	4.5	85	2.20000004768372	131	69	542	73	310	46	3.59999990463257	20	0.600000023841858	190	5.30000019073486	41.5999984741211	1400	38.2000007629395	31	31.2999992370605	99	300	9.5	11	1700	46.0999984741211	178	4.19999980926514	13.6999998092651
f	23.4776307498425	35	MVAM	4.09999990463257	11	14	373	9.19999980926514	190	57	13	24	97	19	19.7000007629395	NA	11	85	12.1999998092651	65	1	4.59999990463257	110	2.09999990463257	139	58	29	64	319	30	4.40000009536743	22	0	40	0	35.2999992370605	1430	0	31.2000007629395	34.5999984741211	90.3000030517578	348	0	10.3000001907349	2561	0	222	3.91000008583069	11.8999996185303
f	19.9668639053254	28	LVAM	NA	11	NA	932	9.10000038146973	121	50	NA	62	NA	77	13.8999996185303	NA	NA	80	12.8000001907349	51	1.10000002384186	4.40000009536743	64	1.89999997615814	139	NA	39	48	NA	NA	7.40000009536743	NA	NA	NA	NA	NA	NA	NA	NA	NA	NA	NA	NA	NA	NA	NA	NA	NA	NA
f	19.0197710718002	40	MVAM	5.09999990463257	18	21	603	10.3000001907349	215	151	20.5	26	121	59	24	NA	19	94	16	96	0.5	4.40000009536743	115	2.29999995231628	140	74	30	80	356	34	3.5	NA	NA	NA	NA	NA	NA	NA	NA	NA	NA	NA	NA	NA	NA	NA	NA	NA	NA
m	25.6832256627311	43	MVAM	4.30000019073486	22	20	595	9.39999961853027	158	311	12.1000003814697	46	159	161	16.3999996185303	10.5	15	85	15.6000003814697	45	0.200000002980232	4.40000009536743	100	1.89999997615814	140	42	609	67	221	72	5	NA	NA	NA	NA	NA	NA	NA	NA	NA	NA	NA	NA	NA	NA	NA	NA	NA	NA
f	21.9247048340388	44	LVAM	NA	15	NA	NA	NA	NA	NA	NA	18	NA	NA	NA	NA	NA	94	NA	NA	0.400000005960464	NA	NA	NA	NA	NA	NA	NA	NA	NA	NA	NA	NA	NA	NA	NA	NA	NA	NA	NA	NA	NA	NA	NA	NA	NA	NA	NA	NA
f	24.9384574039237	25	SED	NA	NA	NA	NA	NA	NA	NA	NA	NA	NA	NA	NA	NA	NA	NA	NA	NA	NA	NA	NA	NA	NA	NA	NA	NA	NA	NA	NA	NA	NA	NA	NA	NA	NA	NA	NA	NA	NA	NA	NA	NA	NA	NA	NA	NA	NA
f	22.3359044995409	41	SED	NA	NA	NA	NA	NA	NA	NA	NA	NA	NA	NA	NA	NA	NA	NA	NA	NA	NA	NA	NA	NA	NA	NA	NA	NA	NA	NA	NA	NA	NA	NA	NA	NA	NA	NA	NA	NA	NA	NA	NA	NA	NA	NA	NA	NA	NA
m	31.2444444444444	29	HVAM	4.19999980926514	49	42	1259	9.39999961853027	179	1082	16	52.0999984741211	109	86	18.75	12.1000003814697	50	83	14.8000001907349	53	1	4.09999990463257	109	2	141	33	652	82	343	32	5.80000019073486	70	1.20000004768372	240	4.09999990463257	49.5	2000	34.5999984741211	28.7000007629395	29.8999996185303	96	500	7.90000009536743	9.89999961853027	3000	51.9000015258789	245	5.15999984741211	15.1999998092651
f	21.7871900826446	31	MVAM	4.09999990463257	25	28	382	9.10000038146973	239	172	20.6000003814697	27	98	20	18.7000007629395	NA	14	87	12.8000001907349	139	1.70000004768372	4.19999980926514	107	1.79999995231628	137	57	39	50	342	29	4.30000019073486	NA	NA	NA	NA	NA	NA	NA	NA	NA	NA	NA	NA	NA	NA	NA	NA	NA	NA
f	25.2862663495838	46	LVAM	NA	12	NA	NA	NA	NA	NA	NA	22	NA	NA	NA	NA	NA	92	NA	NA	11.1999998092651	NA	NA	NA	NA	NA	NA	NA	NA	NA	NA	NA	NA	NA	NA	NA	NA	NA	NA	NA	NA	NA	NA	NA	NA	NA	NA	NA	NA
f	18.0752984389348	50	LVAM	NA	24	NA	839	9.19999980926514	288	69	NA	34	NA	18	23.2000007629395	NA	NA	72	13.6999998092651	123	0.200000002980232	4.5	172	2.29999995231628	139	NA	28	52	NA	NA	5	NA	NA	NA	NA	NA	NA	NA	NA	NA	NA	NA	NA	NA	NA	NA	NA	NA	NA
m	34.2439111111111	44	LVAM	4.69999980926514	44	30	553	9.5	162	194	9	57	56	147	13.6000003814697	12.0600004196167	155	84	17.6000003814697	35	6.59999990463257	4.30000019073486	107	2.20000004768372	139	20	696	104	334	17	4.30000019073486	22	0.5	22	0.5	52.2999992370605	1122	26.1000003814697	32.4000015258789	33.7000007629395	96.0999984741211	486	11.3000001907349	12	2649	61.5999984741211	163	5.44000005722046	12.3999996185303
f	21.2979881656805	51	MVAM	NA	13	NA	1320	NA	NA	207	12.5	44.4000015258789	NA	127	NA	NA	NA	NA	14	NA	0.800000011920929	NA	NA	NA	NA	104	21	NA	NA	NA	NA	NA	NA	NA	NA	NA	NA	NA	NA	NA	NA	NA	NA	NA	NA	NA	NA	NA	NA
f	19.9091796875	45	MVAM	4.59999990463257	24	28	882	9.39999961853027	225	67	13.1999998092651	29	162	62	15	NA	16	88	13.3999996185303	105	0.600000023841858	4.40000009536743	104	1.89999997615814	143	57	15	69	350	46	5.09999990463257	41	0.800000011920929	209	4.09999990463257	40.5999984741211	1714	33.5999984741211	31.5	33	95.3000030517578	377	7.40000009536743	10.8999996185303	2759	54.0999984741211	239	4.26000022888184	12.6999998092651
m	23.5650951557093	27	MVAM	4.80000019073486	23	37	598	9.69999980926514	156	460	10.8000001907349	31	89	62	11.3000001907349	13.1000003814697	15	77	14.8999996185303	60	1.70000004768372	5.09999990463257	88	1.79999995231628	136	36	698	55	328	27	5.19999980926514	NA	NA	NA	NA	NA	NA	NA	NA	NA	NA	NA	NA	NA	NA	NA	NA	NA	NA
f	25.4013671875	50	LVAM	4.5	18	20	482	9.60000038146973	230	64	7.59999990463257	30	133	103	12.8000001907349	NA	17	82	NA	63	3	4.40000009536743	142	2	141	29	13	123	320	42	NA	NA	NA	NA	NA	NA	NA	NA	NA	NA	NA	NA	NA	NA	NA	NA	NA	NA	NA
f	26.7744140625	41	LVAM	NA	NA	NA	NA	9.19999980926514	159	68	NA	37.9000015258789	NA	34	12.9200000762939	NA	NA	87	12.8999996185303	61	NA	NA	80	2.29999995231628	NA	NA	NA	86	NA	NA	8.5	60	0.699999988079071	140	1.70000004768372	40	2400	27.7999992370605	32.0999984741211	32.2999992370605	99.5	600	7.09999990463257	11.8000001907349	5300	62.5	238	4.01999998092651	13.3000001907349
f	19.2026534859521	47	HVAM	4.09999990463257	22	25	322	8.60000038146973	149	158	20.6000003814697	28	121	33	6.69999980926514	NA	13	85	13.6000003814697	67	0.400000005960464	4.40000009536743	65	2	138	104	19	88	281	43	5.09999990463257	51	1	133	2.59999990463257	40.7000007629395	2295	45	31.7000007629395	33.4000015258789	94.9000015258789	474	9.30000019073486	10	2147	42.0999984741211	228	4.28999996185303	12.1000003814697
m	23.6724489795918	36	LVAM	4.40000009536743	15	19	503	9.39999961853027	165	290	7.69999980926514	45	129	233	10.5	9.80599975585938	12	86	15.5	61	0.600000023841858	4.40000009536743	88	2	137	58	795	74	263	49	4.69999980926514	71	1.5	409	8.69999980926514	45.2999992370605	1434	30.5	29.7999992370605	34.2000007629395	87.0999984741211	451	9.60000038146973	11.5	2336	49.7000007629395	187	5.19999980926514	12.1999998092651
f	22.9168962350781	39	MVAM	4.09999990463257	33	26	971	9.30000019073486	165	110	13.1999998092651	28	141	31	24	NA	13	88	13.6000003814697	70	0.699999988079071	4.30000019073486	97	1.89999997615814	137	53	34	52	318	44	3.5	NA	NA	NA	NA	NA	NA	NA	NA	NA	NA	NA	NA	NA	NA	NA	NA	NA	NA
f	24.71484375	46	LVAM	NA	13	NA	NA	NA	NA	NA	NA	57	NA	NA	NA	NA	NA	89	NA	NA	5.59999990463257	NA	NA	NA	NA	NA	NA	NA	NA	NA	NA	NA	NA	NA	NA	NA	NA	NA	NA	NA	NA	NA	NA	NA	NA	NA	NA	NA	NA
m	28.7280301527475	57	LVAM	4.5	27	19	335	9.69999980926514	141	101	11.1999998092651	52	92	89	12.8000001907349	4.59999990463257	22	98	14.8000001907349	52	2.79999995231628	4.19999980926514	71	2.20000004768372	141	30	306	92	306	30	6.09999990463257	49	0.800000011920929	329	5.40000009536743	43.5	2129	34.9000015258789	28.2000007629395	34	82.9000015258789	500	8.19999980926514	9.89999961853027	3093	50.7000007629395	256	5.25	13.3999996185303
m	26.2453333333333	40	HVAM	4.59999990463257	30	30	2000	9.5	171	692	13.3999996185303	48	180	114	12.3000001907349	10.8999996185303	15	89	15.1999998092651	72	0.200000002980232	3.90000009536743	84	1.89999997615814	140	39	616	74	250	72	7.19999980926514	29	0.400000005960464	151	2.09999990463257	46	2657	36.9000015258789	28	33.0999984741211	84.6999969482422	518	7.19999980926514	9.60000038146973	3845	53.4000015258789	147	5.42999982833862	13.6999998092651
f	NA	42	MVAM	4.30000019073486	16	18	671	8.89999961853027	191	109	13.5	60	148	88	10.8999996185303	NA	11	77	14.8000001907349	51	0.699999988079071	3.90000009536743	124	2	134	91	16	65	274	54	4.5	50	1.10000002384186	207	4.59999990463257	44.5999984741211	1134	25.2000007629395	31.7999992370605	33.2000007629395	95.6999969482422	279	6.19999980926514	9.5	2831	62.9000015258789	217	4.65999984741211	12
f	21.453857421875	51	MVAM	4.59999990463257	22	30	715	9.69999980926514	214	187	15.3999996185303	66	187	108	24	NA	32	91	14	63	0.600000023841858	4.09999990463257	147	1.89999997615814	138	177	22	81	302	62	3.90000009536743	NA	NA	NA	NA	NA	NA	NA	NA	NA	NA	NA	NA	NA	NA	NA	NA	NA	NA
m	24.0682629699643	42	LVAM	NA	NA	NA	NA	NA	NA	NA	NA	NA	NA	NA	NA	NA	NA	NA	NA	NA	NA	NA	NA	NA	NA	NA	NA	NA	NA	NA	NA	NA	NA	NA	NA	NA	NA	NA	NA	NA	NA	NA	NA	NA	NA	NA	NA	NA	NA
m	22.8049307958477	29	LVAM	4.80000019073486	24	20	474	9.5	176	315	9.30000019073486	15	187	80	24	10.3999996185303	25	81	16	43	0.200000002980232	4	127	1.89999997615814	141	46	615	63	282	66	5.19999980926514	NA	NA	NA	NA	NA	NA	NA	NA	NA	NA	NA	NA	NA	NA	NA	NA	NA	NA
f	25.0568055246157	31	MVAM	4	12	18	356	9	138	93	10	34	74	35	12.3000001907349	NA	13	95	12.1000003814697	59	0.899999976158142	4.30000019073486	75	2	139	28	33	37	304	24	5.30000019073486	NA	NA	NA	NA	NA	NA	NA	NA	NA	NA	NA	NA	NA	NA	NA	NA	NA	NA
f	21.9247048340388	34	MVAM	NA	NA	NA	NA	NA	NA	NA	NA	NA	NA	NA	NA	NA	NA	NA	NA	NA	NA	NA	NA	NA	NA	NA	NA	NA	NA	NA	NA	NA	NA	NA	NA	NA	NA	NA	NA	NA	NA	NA	NA	NA	NA	NA	NA	NA	NA
m	23.5650951557093	50	MVAM	4.5	21	26	377	10	168	208	8.69999980926514	24	176	271	11.6000003814697	10.1000003814697	19	95	14.6999998092651	54	1.10000002384186	4.69999980926514	104	2.09999990463257	138	24	538	85	311	57	6.09999990463257	NA	NA	NA	NA	NA	NA	NA	NA	NA	NA	NA	NA	NA	NA	NA	NA	NA	NA
f	27.6152445369407	36	MVAM	4.69999980926514	22	24	765	10	200	109	11.6000003814697	35	123	71	6.30000019073486	NA	40	73	13.8999996185303	64	4.30000019073486	4.40000009536743	122	1.79999995231628	136	60	41	58	306	40	9.19999980926514	46	0.5	193	2.09999990463257	40.9000015258789	1610	17.5	31.3999996185303	34	92.5	736	8	11.1999998092651	6615	71.9000015258789	248	4.42000007629395	12.8000001907349
f	24.625798816568	33	MVAM	4.19999980926514	11	17	390	8.89999961853027	161	69	5.90000009536743	32	152	83	20.6000003814697	NA	10	83	11.3999996185303	49	3	3.90000009536743	94	2	134	60	26	88	286	53	6.69999980926514	27	0.400000005960464	60	0.899999976158142	34.7999992370605	2432	36.2999992370605	30.2000007629395	32.7999992370605	92.3000030517578	469	7	10.6999998092651	3712	55.4000015258789	239	3.76999998092651	12
m	24.8202040816327	55	LVAM	5	13	15	749	10.6000003814697	248	72	15.5	17	127	163	24	10.5	12	103	16.6000003814697	60	0.5	5.09999990463257	172	2.20000004768372	139	43	610	87	360	35	3.20000004768372	NA	NA	NA	NA	NA	NA	NA	NA	NA	NA	NA	NA	NA	NA	NA	NA	NA	NA
m	28.8851351351351	42	SED	4.59999990463257	38	24	579	9.60000038146973	240	137	10.8999996185303	26	66	45	13.3000001907349	7.64799976348877	38	101	15.8999996185303	92	2.79999995231628	NA	123	2	140	30	495	141	359	18	6.59999990463257	79	1.20000004768372	548	8.30000019073486	48.7000007629395	2013	30.5	29.7999992370605	32.5999984741211	91.1999969482422	541	8.19999980926514	11.6000003814697	3419	51.7999992370605	308	5.34000015258789	13.1999998092651
m	32.6819058641975	41	SED	4.80000019073486	50	29	1801	10.1000003814697	178	222	9	32	120	375	19	6.80000019073486	20	88	16.3999996185303	38	0.699999988079071	4.80000019073486	114	2.29999995231628	140	25	392	148	372	32	4.40000009536743	31	0.699999988079071	101	2.29999995231628	47.2999992370605	2020	45.9000015258789	30.7999992370605	34.7000007629395	88.6999969482422	422	9.60000038146973	11.6999998092651	1826	41.5	186	5.32999992370605	13.8000001907349
f	21.7871900826446	51	LVAM	4.80000019073486	14	16	456	9.80000019073486	198	131	12.1000003814697	25	146	123	15.8999996185303	NA	12	78	13.1000003814697	69	0.300000011920929	4	113	2.09999990463257	140	81	29	70	285	51	5.59999990463257	50	0.899999976158142	62	1.10000002384186	43.2000007629395	1254	22.3999996185303	26.2999992370605	30.2999992370605	86.6999969482422	515	9.19999980926514	11.8999996185303	3718	66.4000015258789	230	4.98000001907349	14.3000001907349
m	28.6456626759084	41	SED	NA	28	NA	472	9.69999980926514	147	133	NA	43	NA	266	16.1000003814697	NA	NA	82	15	46	1.20000004768372	4.19999980926514	81	2.20000004768372	139	NA	941	114	NA	NA	4.59999990463257	NA	NA	NA	NA	NA	NA	NA	NA	NA	NA	NA	NA	NA	NA	NA	NA	NA	NA
f	18.87939453125	60	LVAM	NA	26	NA	NA	NA	NA	NA	NA	114	NA	NA	NA	NA	NA	88	NA	NA	1	NA	NA	NA	NA	NA	NA	NA	NA	NA	NA	NA	NA	NA	NA	NA	NA	NA	NA	NA	NA	NA	NA	NA	NA	NA	NA	NA	NA
f	22.3488321799308	49	LVAM	NA	26	NA	1576	9.30000019073486	189	130	NA	38	NA	16	24	NA	NA	84	12.6999998092651	70	0.300000011920929	4.09999990463257	116	2	138	NA	31	56	NA	NA	3.40000009536743	NA	NA	NA	NA	NA	NA	NA	NA	NA	NA	NA	NA	NA	NA	NA	NA	NA	NA
f	21.2982846959234	33	LVAM	NA	12	NA	271	8.60000038146973	190	153	NA	36	NA	4	17.2000007629395	NA	NA	100	11.3000001907349	70	4.40000009536743	4	110	2	139	NA	5	65	NA	NA	4.69999980926514	NA	NA	NA	NA	NA	NA	NA	NA	NA	NA	NA	NA	NA	NA	NA	NA	NA	NA
m	22.4440243646293	38	MVAM	NA	15	NA	909	9.39999961853027	169	109	NA	66	NA	31	22.2999992370605	NA	NA	82	15.6999998092651	68	0.200000002980232	4.59999990463257	95	2.20000004768372	138	NA	677	23	NA	NA	5.19999980926514	NA	NA	NA	NA	NA	NA	NA	NA	NA	NA	NA	NA	NA	NA	NA	NA	NA	NA
m	24.1259670700258	58	LVAM	4.5	18	19	329	9.60000038146973	208	121	14.3999996185303	52	136	73	21.8999996185303	7.59999990463257	14	96	14.6000003814697	79	0.200000002980232	4.30000019073486	116	2.20000004768372	139	54	505	45	301	45	3.90000009536743	31	0.800000011920929	51	1.29999995231628	42.9000015258789	1580	40.5	31.6000003814697	34	92.9000015258789	347	8.89999961853027	10	1892	48.5	212	4.61999988555908	13.1000003814697
m	24.3897959183673	27	LVAM	4.59999990463257	15	20	470	9.69999980926514	174	121	7.5	43.4000015258789	158	62	10.7200002670288	14.1000003814697	17	80	14.5	49	0.200000002980232	4	114	2	141	92	1018	53	300	53	5	NA	NA	NA	NA	NA	NA	NA	NA	NA	NA	NA	NA	NA	NA	NA	NA	NA	NA
m	17.8914473684211	36	LVAM	NA	NA	NA	NA	NA	NA	NA	NA	NA	NA	NA	NA	NA	NA	NA	NA	NA	NA	NA	NA	NA	NA	NA	NA	NA	NA	NA	NA	NA	NA	NA	NA	NA	NA	NA	NA	NA	NA	NA	NA	NA	NA	NA	NA	NA	NA
f	27.1129476584022	58	SED	NA	NA	NA	NA	NA	NA	NA	NA	NA	NA	NA	NA	NA	NA	NA	NA	NA	NA	NA	NA	NA	NA	NA	NA	NA	NA	NA	NA	NA	NA	NA	NA	NA	NA	NA	NA	NA	NA	NA	NA	NA	NA	NA	NA	NA	NA
m	24.2635135135135	40	MVAM	4.40000009536743	13	20	342	9.5	131	89	14.3999996185303	60	33	114	6.19999980926514	7.90000009536743	25	80	14.6000003814697	48	2.90000009536743	4.30000019073486	67	2	139	38	477	95	290	11	8.19999980926514	NA	NA	NA	NA	NA	NA	NA	NA	NA	NA	NA	NA	NA	NA	NA	NA	NA	NA
m	22.1043595679012	39	MVAM	NA	20	NA	465	NA	NA	133	12.8000001907349	52.9000015258789	NA	57	NA	7.30000019073486	NA	NA	13.8999996185303	NA	1.20000004768372	NA	NA	NA	NA	55	493	NA	NA	NA	NA	NA	NA	NA	NA	NA	NA	NA	NA	NA	NA	NA	NA	NA	NA	NA	NA	NA	NA
f	21.6307692307692	40	MVAM	4.5	13	19	234	9.5	181	306	20.2000007629395	26	114	59	7.69999980926514	NA	12	84	14.1000003814697	75	1.60000002384186	4.19999980926514	88	2	137	77	24	89	286	40	10.5	53	0.5	210	2	40.7000007629395	2436	23.2000007629395	32.4000015258789	34.5999984741211	93.5999984741211	693	6.59999990463257	10.6999998092651	7109	67.6999969482422	189	4.34999990463257	12.6999998092651
f	27.80419921875	37	LVAM	4.5	12	18	493	9.39999961853027	137	109	12.8999996185303	36	40	7	10.5	NA	9	88	12.1000003814697	53	0.400000005960464	4.40000009536743	75	2.20000004768372	135	53	37	57	451	9	3.70000004768372	NA	NA	NA	NA	NA	NA	NA	NA	NA	NA	NA	NA	NA	NA	NA	NA	NA	NA
m	NA	42	LVAM	4.5	28	22	345	9.19999980926514	205	176	9.60000038146973	35	89	275	15.5	NA	32	86	15.1000003814697	52	0.899999976158142	4.30000019073486	130	2.09999990463257	137	43	NA	122	263	34	5.30000019073486	21	0.400000005960464	90	1.70000004768372	44.4000015258789	1797	33.9000015258789	30.5	34	89.6999969482422	398	7.5	10.1999998092651	2995	56.5	249	4.94999980926514	12.3000001907349
f	25.3376951331497	41	LVAM	4.80000019073486	18	27	714	9.5	149	163	10.5	66	73	17	24	NA	10	95	13.1999998092651	88	0.400000005960464	4.5	48	2.09999990463257	141	67	15	47	363	20	5.80000019073486	29	0.5	99	1.70000004768372	38.4000015258789	1543	26.6000003814697	31.7000007629395	34.4000015258789	92.0999984741211	394	6.80000019073486	13.6000003814697	3735	64.4000015258789	171	4.17000007629395	13.3999996185303
f	21.2925102880658	40	LVAM	NA	NA	NA	NA	NA	NA	NA	NA	NA	NA	NA	NA	NA	NA	NA	NA	NA	NA	NA	NA	NA	NA	NA	NA	NA	NA	NA	NA	NA	NA	NA	NA	NA	NA	NA	NA	NA	NA	NA	NA	NA	NA	NA	NA	NA	NA
f	24.886474609375	46	MVAM	4	13	13	458	9	159	59	16.7000007629395	26	263	32	24	NA	21	72	13.8999996185303	73	0.5	4.5	83	1.89999997615814	138	71	76	54	297	89	5.80000019073486	NA	NA	NA	NA	NA	NA	NA	NA	NA	NA	NA	NA	NA	NA	NA	NA	NA	NA
f	22.8603017689906	36	LVAM	3.79999995231628	16	17	812	9	181	47	19.2999992370605	27	139	198	24	NA	12	78	12.1999998092651	88	0.699999988079071	3.79999995231628	88	1.70000004768372	137	303	83	81	312	45	8.80000019073486	NA	NA	NA	NA	NA	NA	NA	NA	NA	NA	NA	NA	NA	NA	NA	NA	NA	NA
m	24.4048799841301	41	LVAM	NA	NA	NA	NA	NA	NA	NA	NA	NA	NA	NA	NA	NA	NA	NA	NA	NA	NA	NA	NA	NA	NA	NA	NA	NA	NA	NA	NA	NA	NA	NA	NA	NA	NA	NA	NA	NA	NA	NA	NA	NA	NA	NA	NA	NA	NA
m	30.5252916535291	44	LVAM	4.59999990463257	18	19	524	9.5	207	125	8.39999961853027	39	96	41	24	11.1999998092651	20	91	15.6999998092651	48	1.5	4.30000019073486	164	1.89999997615814	139	51	675	90	380	25	5	NA	NA	NA	NA	NA	NA	NA	NA	NA	NA	NA	NA	NA	NA	NA	NA	NA	NA
m	23.0536265432099	26	LVAM	5.19999980926514	27	26	1060.9599609375	9.80000019073486	173.744995117188	408	23.1679992675781	36.4550018310547	145.251998901367	209	13.2390003204346	9.2810001373291	26	77.4769973754883	14.3999996185303	59.0730018615723	2.29999995231628	NA	105.018997192383	2.31100010871887	142	54	731.986999511719	47.7879981994629	284.9169921875	51	6.5	0	0	0	0	43	3500	54	31	33.4000015258789	94	500	7.69999980926514	7.90000009536743	2300	35	336	4.59999990463257	12.6000003814697
m	25.6599880975997	34	MVAM	5	25	33	937.659973144531	2.41000008583069	139.38200378418	370	14.8059997558594	59.6889991760254	61.4529991149902	48	19.4169998168945	7.69999980926514	10	82.8830032348633	14.5	47.4900016784668	0.200000002980232	4.5	83.0120010375977	2.40899991989136	142	41	475.503997802734	44.2480010986328	290.502990722656	21	5	NA	NA	NA	NA	NA	NA	NA	NA	NA	NA	NA	NA	NA	NA	NA	NA	NA	NA
m	28.8698666666667	33	LVAM	5.09999990463257	26	24	957.984985351562	10.5200004577637	147.876007080078	278	10.8599996566772	26.4400005340576	156.425003051758	231	13.2390003204346	6.09999990463257	16	70.2699966430664	15.8000001907349	35.5209999084473	0.200000002980232	4.30000019073486	95.7529983520508	2.14100003242493	143	22	357.347991943359	83.1859970092773	279.329986572266	56	5.5	NA	NA	NA	NA	NA	NA	NA	NA	NA	NA	NA	NA	NA	NA	NA	NA	NA	NA
m	26.2039129701467	36	LVAM	4.90000009536743	27	29	620.590026855469	9.88000011444092	122.008003234863	279	9.01399993896484	72.9089965820312	89.3860015869141	92	15.4460000991821	7.40000009536743	12	75.6760025024414	147	50.5789985656738	0.699999988079071	4.30000019073486	62.5480003356934	2.43300008773804	143	81	582.132019042969	43.3629989624023	312.850006103516	29	4.90000009536743	NA	NA	NA	NA	NA	NA	NA	NA	NA	NA	NA	NA	NA	NA	NA	NA	NA	NA
m	21.766747982736	56	SED	NA	NA	NA	NA	NA	NA	NA	NA	NA	NA	NA	NA	NA	NA	NA	NA	NA	NA	NA	NA	NA	NA	NA	NA	NA	NA	NA	NA	NA	NA	NA	NA	NA	NA	NA	NA	NA	NA	NA	NA	NA	NA	NA	NA	NA	NA
f	19.737548828125	49	PRO	4.19999980926514	17	16	1059	8.80000019073486	164	59	25.3999996185303	25	65	18	20.4400005340576	NA	11	90	14.6999998092651	82	0.300000011920929	3.90000009536743	70	2.09999990463257	139	147	30	60	336	19	5.59999990463257	40	0.699999988079071	70	1.29999995231628	47.0999984741211	2200	38.4000015258789	30.3999996185303	31.2000007629395	97	400	6.80000019073486	11.3000001907349	3000	52.5999984741211	283	4.84000015258789	12.8000001907349
m	28.342399691358	39	LVAM	NA	NA	NA	NA	NA	NA	NA	NA	NA	NA	NA	NA	NA	NA	NA	NA	NA	NA	NA	NA	NA	NA	NA	NA	NA	NA	NA	NA	NA	NA	NA	NA	NA	NA	NA	NA	NA	NA	NA	NA	NA	NA	NA	NA	NA	NA
m	24.6689810471008	44	MVAM	NA	NA	NA	NA	NA	NA	NA	NA	NA	NA	NA	NA	NA	NA	NA	NA	NA	NA	NA	NA	NA	NA	NA	NA	NA	NA	NA	NA	NA	NA	NA	NA	NA	NA	NA	NA	NA	NA	NA	NA	NA	NA	NA	NA	NA	NA
f	NA	39	MVAM	4.30000019073486	10	16	424	9	213	72	24.2000007629395	39.7000007629395	146	34	8.93000030517578	NA	8	81	12.8000001907349	89	0.400000005960464	3.90000009536743	106	2.09999990463257	135	279	24	87	390	37	3.20000004768372	10	0.300000011920929	160	5	41.9000015258789	1300	40.7000007629395	31.7000007629395	30.5	103.699996948242	400	11.1999998092651	10.1000003814697	1400	42.5	268	4.03999996185303	12.5
f	23.9115646258503	29	LVAM	4.5	16	20	278	9.69999980926514	199	141	17.5	20.2000007629395	74	33	24.8099994659424	NA	19	79	13.8000001907349	82	1.89999997615814	4.09999990463257	117	2.20000004768372	139	210	48	60	515	NA	4	NA	NA	NA	NA	NA	NA	NA	NA	NA	NA	NA	NA	NA	NA	NA	NA	NA	NA
m	21.4104179794161	39	PRO	4.5	25	32	574	9.80000019073486	229	427	10.5	50	112	439	11.6000003814697	9.5	18	99	16.2999992370605	99	0.300000011920929	4.59999990463257	114	2	140	49	582	65	325	34	5.59999990463257	78	1.39999997615814	101	1.79999995231628	49.2000007629395	1719	30.7000007629395	30.2000007629395	33.0999984741211	91.0999984741211	398	7.09999990463257	9.89999961853027	3304	59	338	5.40000009536743	12.1000003814697
f	18.4793940744041	36	LVAM	4.5	13	18	263	9.5	212	153	13	12	80	10	24	NA	13	81	13.3999996185303	106	0.400000005960464	4	106	2.09999990463257	138	138	56	45	362	22	7.30000019073486	NA	NA	NA	NA	NA	NA	NA	NA	NA	NA	NA	NA	NA	NA	NA	NA	NA	NA
m	22.2377551020408	36	MVAM	5.5	24	23	1479	10.3999996185303	341	170	13	59	80	68	19.2000007629395	8.66100025177002	22	96	15.3000001907349	88	0.300000011920929	3.90000009536743	236	2.20000004768372	140	63	710	61	338	24	4.5	50	1.10000002384186	275	6.09999990463257	45.0999984741211	1580	35.0999984741211	29	33.9000015258789	85.4000015258789	284	6.30000019073486	10.3000001907349	2313	51.4000015258789	262	5.28000020980835	12.6999998092651
m	30.4065743944637	40	LVAM	NA	NA	NA	NA	NA	NA	NA	NA	NA	NA	NA	NA	NA	NA	NA	NA	NA	NA	NA	NA	NA	NA	NA	NA	NA	NA	NA	NA	NA	NA	NA	NA	NA	NA	NA	NA	NA	NA	NA	NA	NA	NA	NA	NA	NA	NA
f	19.8888393851637	34	LVAM	NA	NA	NA	NA	NA	NA	NA	NA	NA	NA	NA	NA	NA	NA	NA	NA	NA	NA	NA	NA	NA	NA	NA	NA	NA	NA	NA	NA	NA	NA	NA	NA	NA	NA	NA	NA	NA	NA	NA	NA	NA	NA	NA	NA	NA	NA
m	NA	50	SED	4.5	19	18	674	9.5	168	113	13.1999998092651	32.4000015258789	187	90	7.11999988555908	7.40000009536743	15	84	NA	61	0.200000002980232	4.40000009536743	97	2	140	82	586	49	342	55	NA	NA	NA	NA	NA	NA	NA	NA	NA	NA	NA	NA	NA	NA	NA	NA	NA	NA	NA
f	21.1416796613945	45	HVAM	4.40000009536743	20	16	1277	9.69999980926514	195	109	23.3999996185303	46	57	71	22.7999992370605	NA	11	86	16.1000003814697	56	3.40000009536743	4.30000019073486	130	1.89999997615814	140	61	28	87	297	19	5.30000019073486	NA	NA	NA	NA	NA	NA	NA	NA	NA	NA	NA	NA	NA	NA	NA	NA	NA	NA
f	19.3683673469388	43	MVAM	NA	NA	NA	523	9.69999980926514	144	63	NA	65	NA	86	19.1000003814697	NA	NA	102	15.8999996185303	66	NA	4.19999980926514	64	2	139	NA	21	113	NA	NA	7.90000009536743	NA	NA	NA	NA	NA	NA	NA	NA	NA	NA	NA	NA	NA	NA	NA	NA	NA	NA
f	23.9602366863905	42	LVAM	4.59999990463257	18	18	415	9.69999980926514	142	79	24	38	176	26	12.6000003814697	NA	10	97	13.6999998092651	70	0.300000011920929	4.40000009536743	64	1.89999997615814	140	28	23	53	294	60	6.59999990463257	NA	NA	NA	NA	NA	NA	NA	NA	NA	NA	NA	NA	NA	NA	NA	NA	NA	NA
m	28.2634693877551	37	SED	NA	16	NA	587	9.69999980926514	236	100	NA	23	NA	77	15	NA	NA	93	15.8999996185303	44	1.10000002384186	4.09999990463257	169	2.09999990463257	140	NA	464	114	NA	NA	5.09999990463257	NA	NA	NA	NA	NA	NA	NA	NA	NA	NA	NA	NA	NA	NA	NA	NA	NA	NA
m	23.8470541559214	44	MVAM	4.40000009536743	17	18	597	9.30000019073486	154	247	17.7999992370605	35.2000007629395	52	35	17.0599994659424	9.19999980926514	24	91	14.8999996185303	55	1	4.59999990463257	84	2	142	40	539	75	348	15	6.09999990463257	70	1.10000002384186	90	1.5	47.7999992370605	2100	35	31.2000007629395	31.2000007629395	100.199996948242	300	4.90000009536743	12.3000001907349	3500	57.2999992370605	175	4.76999998092651	13.3000001907349
m	26.4438657407407	57	LVAM	NA	NA	NA	NA	NA	NA	NA	NA	NA	NA	NA	NA	NA	NA	NA	NA	NA	NA	NA	NA	NA	NA	NA	NA	NA	NA	NA	NA	NA	NA	NA	NA	NA	NA	NA	NA	NA	NA	NA	NA	NA	NA	NA	NA	NA	NA
f	19.366391184573	46	MVAM	NA	NA	NA	NA	NA	NA	NA	NA	NA	NA	NA	NA	NA	NA	NA	NA	NA	NA	NA	NA	NA	NA	NA	NA	NA	NA	NA	NA	NA	NA	NA	NA	NA	NA	NA	NA	NA	NA	NA	NA	NA	NA	NA	NA	NA	NA
f	32.4561403508772	37	SED	NA	NA	NA	NA	NA	NA	NA	NA	NA	NA	NA	NA	NA	NA	NA	NA	NA	NA	NA	NA	NA	NA	NA	NA	NA	NA	NA	NA	NA	NA	NA	NA	NA	NA	NA	NA	NA	NA	NA	NA	NA	NA	NA	NA	NA	NA
m	25.6756756756757	61	MVAM	4.5	21	25	535	9.60000038146973	185	276	7.5	48	183	363	20.7000007629395	5.19999980926514	19	103	14.1000003814697	64	2.20000004768372	4.5	127	2.20000004768372	139	38	350	66	299	61	6	NA	NA	NA	NA	NA	NA	NA	NA	NA	NA	NA	NA	NA	NA	NA	NA	NA	NA
m	25.3810751834953	34	LVAM	NA	NA	NA	NA	NA	NA	NA	NA	NA	NA	NA	NA	NA	NA	NA	NA	NA	NA	NA	NA	NA	NA	NA	NA	NA	NA	NA	NA	NA	NA	NA	NA	NA	NA	NA	NA	NA	NA	NA	NA	NA	NA	NA	NA	NA	NA
f	27.4058810425485	42	MVAM	3.59999990463257	30	26	154	8.5	190	270	26.2000007629395	18.8999996185303	40	10	11.0799999237061	NA	10	77	13.1000003814697	40	1.60000002384186	3.70000004768372	125	2	137	307	32	123	442	9	6.5	60	0.899999976158142	120	1.89999997615814	41.9000015258789	2900	44.7000007629395	30.7999992370605	31.2999992370605	99	500	8.19999980926514	10.8000001907349	2900	44.0999984741211	293	4.25	14.6000003814697
m	28.498004620878	58	LVAM	4.5	64	56	507	9.69999980926514	199	871	6.5	34	140	222	13.5	6.90000009536743	14	86	15.3999996185303	57	1.10000002384186	4.5	132	2.20000004768372	139	49	458	50	286	49	4.19999980926514	29	0.699999988079071	80	1.89999997615814	43.5	1512	36	30.7000007629395	35.4000015258789	86.6999969482422	449	10.6999998092651	12.1000003814697	2129	50.7000007629395	181	5.01999998092651	12.6999998092651
f	22.8123309897242	34	LVAM	4.69999980926514	15	22	795	9.19999980926514	211	148	12.6000003814697	44.5999984741211	107	37	26.4899997711182	NA	16	78	14.8999996185303	58	0.400000005960464	4.19999980926514	138	2	139	109	64	71	400	27	4.5	20	0.400000005960464	200	4.40000009536743	48.5999984741211	1800	38.7000007629395	30.7000007629395	30.7000007629395	100	300	5.80000019073486	14	2300	50.5	168	4.8600001335144	14
f	20.1170655567118	51	LVAM	3.90000009536743	23	33	957	9	193	312	10.8999996185303	69.0999984741211	104	48	11.710000038147	NA	19	90	12.6000003814697	77	0.200000002980232	4.59999990463257	100	2.09999990463257	132	95	23	77	310	34	2.59999990463257	40	1.60000002384186	40	1.60000002384186	41.2999992370605	700	26.7999992370605	33.2000007629395	30.5	109	200	8.19999980926514	11.3999996185303	1600	61.7999992370605	223	3.79999995231628	13.6000003814697
m	23.3855102040816	38	LVAM	NA	NA	NA	NA	NA	NA	NA	NA	NA	NA	NA	NA	NA	NA	NA	NA	NA	NA	NA	NA	NA	NA	NA	NA	NA	NA	NA	NA	NA	NA	NA	NA	NA	NA	NA	NA	NA	NA	NA	NA	NA	NA	NA	NA	NA	NA
m	23.9206049149338	65	MVAM	4.80000019073486	25	26	587	9.80000019073486	214	144	15.8000001907349	38	138	118	24	25.6000003814697	20	82	17.2999992370605	55	0.699999988079071	4.80000019073486	137	2.09999990463257	139	44	1333	109	327	42	5.90000009536743	30	0.5	30	0.5	50.0999984741211	1935	32.7999992370605	28.8999996185303	34.5	83.8000030517578	513	8.69999980926514	9.10000038146973	3393	57.5	230	5.98000001907349	12.6000003814697
m	23.4286847847649	48	HVAM	4.5	23	23	349	9.19999980926514	169	99	9.69999980926514	22	109	33	5.59999990463257	5.59999990463257	10	91	15.1999998092651	69	0.300000011920929	3.59999990463257	87	2	139	48	394	65	367	30	4.59999990463257	NA	NA	NA	NA	NA	NA	NA	NA	NA	NA	NA	NA	NA	NA	NA	NA	NA	NA
m	28.7933207309389	64	LVAM	NA	NA	NA	NA	NA	NA	NA	NA	NA	NA	NA	NA	NA	NA	NA	NA	NA	NA	NA	NA	NA	NA	NA	NA	NA	NA	NA	NA	NA	NA	NA	NA	NA	NA	NA	NA	NA	NA	NA	NA	NA	NA	NA	NA	NA	NA
m	26.9251073960975	44	LVAM	NA	NA	NA	NA	NA	NA	NA	NA	NA	NA	NA	NA	NA	NA	NA	NA	NA	NA	NA	NA	NA	NA	NA	NA	NA	NA	NA	NA	NA	NA	NA	NA	NA	NA	NA	NA	NA	NA	NA	NA	NA	NA	NA	NA	NA	NA
f	20.9802571166208	35	MVAM	NA	NA	NA	NA	9.5	176	194	NA	62	NA	19	19	NA	NA	83	11.8999996185303	59	NA	NA	98	2.20000004768372	NA	NA	NA	91	NA	NA	5.40000009536743	32	0.600000023841858	119	2.20000004768372	36.7999992370605	1426	26.3999996185303	29.8999996185303	32.2999992370605	92.5	459	8.5	10.6000003814697	3364	62.2999992370605	255	3.98000001907349	12.8000001907349
m	26.4967268399127	45	MVAM	4.90000009536743	21	24	526	9.39999961853027	143	249	16.8999996185303	26.1000003814697	104	121	17.8999996185303	7.69999980926514	13	69	14.5	55	0.790000021457672	6.59999990463257	92	2.20000004768372	140	66.0999984741211	608	40	310	34	4.19999980926514	NA	NA	NA	NA	NA	NA	NA	NA	NA	NA	NA	NA	NA	NA	NA	NA	NA	NA
f	23.4010560146924	57	SED	NA	NA	NA	NA	NA	NA	NA	NA	NA	NA	NA	NA	NA	NA	NA	NA	NA	NA	NA	NA	NA	NA	NA	NA	NA	NA	NA	NA	NA	NA	NA	NA	NA	NA	NA	NA	NA	NA	NA	NA	NA	NA	NA	NA	NA	NA
f	NA	33	LVAM	4.5	26	23	974	9.60000038146973	206	161	21.2999992370605	36	169	33	20.7000007629395	NA	18	88	13	73	0.400000005960464	3.70000004768372	119	2.09999990463257	138	76	27	93	325	52	4.30000019073486	NA	NA	NA	NA	NA	NA	NA	NA	NA	NA	NA	NA	NA	NA	NA	NA	NA	NA
f	22.1210885146553	53	SED	NA	NA	NA	NA	NA	NA	NA	NA	NA	NA	NA	NA	NA	NA	NA	NA	NA	NA	NA	NA	NA	NA	NA	NA	NA	NA	NA	NA	NA	NA	NA	NA	NA	NA	NA	NA	NA	NA	NA	NA	NA	NA	NA	NA	NA	NA
f	19.1955471539593	41	SED	4.5	12	17	770	9.5	209	72	8.10000038146973	40	117	32	24	NA	10	80	13.5	75	1.5	4.40000009536743	133	2.09999990463257	139	91	50	42	310	38	5.69999980926514	NA	NA	NA	NA	NA	NA	NA	NA	NA	NA	NA	NA	NA	NA	NA	NA	NA	NA
m	28.4699377777778	52	MVAM	4.59999990463257	22	22	413	9.60000038146973	188	501	14.6999998092651	16	130	236	15.6999998092651	5.30000019073486	21	105	14.8999996185303	68	1.79999995231628	4.69999980926514	134	2	139	35	348	64	317	41	5	NA	NA	NA	NA	NA	NA	NA	NA	NA	NA	NA	NA	NA	NA	NA	NA	NA	NA
f	16.6228191000918	57	LVAM	4.09999990463257	11	27	826	9.30000019073486	177	99	13.3000001907349	51.0999984741211	161	30	14.2600002288818	NA	19	94	14.8000001907349	81	0.300000011920929	4.19999980926514	83	2.09999990463257	136	111	23	61	238	68	5	40	0.800000011920929	240	4.80000019073486	45.0999984741211	1300	26.6000003814697	33.4000015258789	32.7999992370605	102	400	7.09999990463257	10.3999996185303	3000	60.5	286	4.42999982833862	12.6000003814697
m	26.6361832969649	55	LVAM	NA	NA	NA	NA	NA	NA	NA	NA	NA	NA	NA	NA	NA	NA	NA	NA	NA	NA	NA	NA	NA	NA	NA	NA	NA	NA	NA	NA	NA	NA	NA	NA	NA	NA	NA	NA	NA	NA	NA	NA	NA	NA	NA	NA	NA	NA
m	29.7837837837838	51	SED	4.59999990463257	40	22	2000	9.89999961853027	333	107	13.8000001907349	21	99	231	16.5	7.5	52	111	15.3999996185303	50	0.600000023841858	4.19999980926514	235	2.09999990463257	140	38	455	178	351	28	5.40000009536743	NA	NA	NA	NA	NA	NA	NA	NA	NA	NA	NA	NA	NA	NA	NA	NA	NA	NA
m	24.265423527078	35	MVAM	5	31	26	530	9.39999961853027	194	158	12.1999998092651	40.7000007629395	78	50	13.8500003814697	15.2770004272461	35	94	14.8999996185303	34	0.300000011920929	NA	140	2	138	63	1370.69995117188	100	309	25	4.59000015258789	50	1.10000002384186	150	3.29999995231628	44.2999992370605	2100	45.7999992370605	28.7999992370605	33.5999984741211	85.5	380	8.30000019073486	11.8999996185303	1900	41.2999992370605	211	5.17999982833862	12.5
m	28.2426538108356	36	LVAM	4.69999980926514	57	25	590	10.3999996185303	159	80	26	31	167	23	16.7000007629395	11.3669996261597	63	95	17.2999992370605	62	0.600000023841858	6.69999980926514	79	1.79999995231628	136	46	872	97	410	41	7.19999980926514	43	0.600000023841858	137	1.89999997615814	51.4000015258789	2851	39.5999984741211	31.2000007629395	33.7000007629395	92.5999984741211	720	10	11.1999998092651	3449	47.9000015258789	347	5.55000019073486	13.1000003814697
f	25.74462890625	54	LVAM	4.5	16	17	636	9.89999961853027	183	91	25.1000003814697	28	195	18	22.7000007629395	NA	16	106	15.8999996185303	60	0.200000002980232	4.40000009536743	103	2	139	85	42	102	327	60	6.90000009536743	28	0.400000005960464	131	1.89999997615814	48.2000007629395	2539	36.7999992370605	32.9000015258789	33	99.4000015258789	380	5.5	9.10000038146973	3823	55.4000015258789	314	4.84000015258789	14.8000001907349
m	32.9979591836735	47	LVAM	4.30000019073486	26	17	669	9.60000038146973	223	71	24.2999992370605	43.2000007629395	114	468	9.18000030517578	8.19999980926514	33	104	15.3000001907349	65	0.5	4.59999990463257	156	2.09999990463257	139	35	480	115	311	37	6.19999980926514	NA	NA	NA	NA	NA	NA	NA	NA	NA	NA	NA	NA	NA	NA	NA	NA	NA	NA
m	27.6013513513514	36	LVAM	4.40000009536743	33	29	731	10	126	255	13.8000001907349	37.4000015258789	73	54	15.7200002670288	9	16	80	15.3999996185303	59	1	4.30000019073486	58	1.89999997615814	136	81	672	42	380	19	4.5	30	0.699999988079071	50	1.10000002384186	45.7999992370605	1700	37	30.2999992370605	33.5999984741211	90	300	6.19999980926514	12	2500	54.7999992370605	200	5.07999992370605	13.1999998092651
m	26.1203555555556	42	LVAM	NA	NA	NA	NA	NA	NA	NA	NA	NA	NA	NA	NA	NA	NA	NA	NA	NA	NA	NA	NA	NA	NA	NA	NA	NA	NA	NA	NA	NA	NA	NA	NA	NA	NA	NA	NA	NA	NA	NA	NA	NA	NA	NA	NA	NA	NA
f	17.2265537981733	36	MVAM	4.59999990463257	10	21	475	9.5	159	61	23.7000007629395	36	38	56	21.7999992370605	NA	11	91	15.1000003814697	82	5.40000009536743	4.40000009536743	63	2	141	127	40	59	269	14	6.5	52	0.800000011920929	247	3.79999995231628	45.5	2015	31	28.3999996185303	33.2000007629395	85.6999969482422	410	6.30000019073486	12.3999996185303	3777	58.0999984741211	256	5.30999994277954	12.8999996185303
m	22.0341202142432	45	LVAM	NA	20	NA	474	9.89999961853027	293	128	NA	18	NA	226	15.1000003814697	NA	NA	106	14.5	72	1.20000004768372	3.90000009536743	185	2.20000004768372	137	NA	646	136	NA	NA	4.40000009536743	NA	NA	NA	NA	NA	NA	NA	NA	NA	NA	NA	NA	NA	NA	NA	NA	NA	NA
m	25.0568055246157	51	MVAM	NA	33	NA	528	NA	NA	123	12.6999998092651	51	NA	116	NA	11.1999998092651	NA	NA	16.3999996185303	NA	0.5	NA	NA	NA	NA	55	686	NA	NA	NA	5.19999980926514	26	0.5	172	3.29999995231628	47.4000015258789	2153	41.4000015258789	34.2000007629395	34.5999984741211	99	333	6.40000009536743	10.8999996185303	2517	48.4000015258789	143	4.78999996185303	12.6999998092651
f	25.1273851115292	59	LVAM	4.19999980926514	27	26	675	9.19999980926514	162	55	8.69999980926514	45	157	39	11	NA	14	87	13.8999996185303	81	0.200000002980232	4	74	2	139	79	13	84	337	47	4.40000009536743	NA	NA	NA	NA	NA	NA	NA	NA	NA	NA	NA	NA	NA	NA	NA	NA	NA	NA
f	22.1403376165281	36	LVAM	4.59999990463257	37	33	697	9.69999980926514	148	100	15.5	24	282	70	30.5100002288818	NA	13	86	14.3000001907349	70	0.400000005960464	4.09999990463257	68	2	137	240	59	45	358	79	4.59999990463257	NA	NA	NA	NA	NA	NA	NA	NA	NA	NA	NA	NA	NA	NA	NA	NA	NA	NA
f	26.638806772373	52	LVAM	4.19999980926514	20	27	443	9.30000019073486	203	308	14.1999998092651	33	119	95	18.6000003814697	NA	28	80	13.3999996185303	66	5.5	4.40000009536743	127	2	137	162	21	100	427	28	7.69999980926514	NA	NA	NA	NA	NA	NA	NA	NA	NA	NA	NA	NA	NA	NA	NA	NA	NA	NA
f	74.4327485380117	46	SED	NA	NA	NA	NA	NA	NA	NA	NA	NA	NA	NA	NA	NA	NA	NA	NA	NA	NA	NA	NA	NA	NA	NA	NA	NA	NA	NA	NA	NA	NA	NA	NA	NA	NA	NA	NA	NA	NA	NA	NA	NA	NA	NA	NA	NA	NA
f	23.3721562150354	29	MVAM	NA	21	NA	728	9.39999961853027	153	147	NA	28	NA	28	20.8999996185303	NA	NA	89	13.3999996185303	78	0.600000023841858	4.40000009536743	75	2.09999990463257	138	NA	25	34	NA	NA	7.59999990463257	NA	NA	NA	NA	NA	NA	NA	NA	NA	NA	NA	NA	NA	NA	NA	NA	NA	NA
f	28.72681359045	39	LVAM	4.40000009536743	21	19	596	9.60000038146973	161	136	8.69999980926514	40	177	33	15	NA	12	89	13.1999998092651	60	0.300000011920929	4.19999980926514	91	1.89999997615814	139	40	25	51	355	50	7.59999990463257	23	0.300000011920929	122	1.60000002384186	39.0999984741211	1383	18.2000007629395	29.5	33.5999984741211	87.6999969482422	426	5.59999990463257	8.30000019073486	5647	74.3000030517578	222	4.46000003814697	13.3999996185303
m	26.6057525951557	35	LVAM	NA	37	NA	1011	10.1999998092651	223	419	NA	30	NA	214	24	NA	NA	86	15.1999998092651	78	0.200000002980232	5.30000019073486	133	2.5	139	NA	552	39	NA	NA	5.59999990463257	NA	NA	NA	NA	NA	NA	NA	NA	NA	NA	NA	NA	NA	NA	NA	NA	NA	NA
m	25.5448435202689	44	LVAM	NA	16	NA	681	NA	NA	95	10.1000003814697	41	NA	295	NA	6.90000009536743	NA	NA	14.1000003814697	NA	4.40000009536743	NA	NA	NA	NA	34	416	NA	NA	NA	NA	NA	NA	NA	NA	NA	NA	NA	NA	NA	NA	NA	NA	NA	NA	NA	NA	NA	NA
m	25.5375510204082	30	LVAM	NA	25	NA	909	10.3999996185303	152	181	NA	40	NA	34	19.7999992370605	NA	NA	98	16.2000007629395	63	0.200000002980232	5.30000019073486	73	2	139	NA	719	80	NA	NA	4.90000009536743	39	0.800000011920929	152	3.09999990463257	48.5999984741211	1303	26.6000003814697	29.7999992370605	33.2999992370605	89.3000030517578	412	8.39999961853027	11.3999996185303	2994	61.0999984741211	215	5.44000005722046	14
f	26.2298603651987	61	SED	4.19999980926514	16	18	577	9.39999961853027	209	58	8	36	126	33	24	NA	18	84	13.6000003814697	47	1.39999997615814	4.5	125	1.89999997615814	142	32	21	203	359	35	5.40000009536743	NA	NA	NA	NA	NA	NA	NA	NA	NA	NA	NA	NA	NA	NA	NA	NA	NA	NA
f	23.8852157943067	42	LVAM	NA	19	NA	529	9.19999980926514	218	53	NA	39	NA	37	11.6999998092651	NA	NA	78	13.8999996185303	88	0.200000002980232	4.69999980926514	120	2.20000004768372	137	NA	41	51	NA	NA	6.69999980926514	NA	NA	NA	NA	NA	NA	NA	NA	NA	NA	NA	NA	NA	NA	NA	NA	NA	NA
f	19.9668639053254	57	LVAM	NA	NA	NA	NA	NA	NA	NA	NA	NA	NA	NA	NA	NA	NA	NA	NA	NA	NA	NA	NA	NA	NA	NA	NA	NA	NA	NA	NA	NA	NA	NA	NA	NA	NA	NA	NA	NA	NA	NA	NA	NA	NA	NA	NA	NA	NA
f	NA	41	SED	NA	NA	NA	NA	NA	NA	NA	NA	NA	NA	NA	NA	NA	NA	NA	NA	NA	NA	NA	NA	NA	NA	NA	NA	NA	NA	NA	NA	NA	NA	NA	NA	NA	NA	NA	NA	NA	NA	NA	NA	NA	NA	NA	NA	NA	NA
m	23.4907551793272	35	HVAM	4.90000009536743	16	22	660	10	144	135	16.5	43.4000015258789	108	41	21.8600006103516	4.09999990463257	11	83	16.5	62	0.200000002980232	4.90000009536743	71	2.09999990463257	140	120	539	48	378	29	3.59999990463257	NA	NA	NA	NA	NA	NA	NA	NA	NA	NA	NA	NA	NA	NA	NA	NA	NA	NA
f	27.4323621227888	49	SED	4.40000009536743	13	12	711	9.30000019073486	280	44	11.3000001907349	5.19999980926514	56	50	28.3299999237061	NA	23	77	11.8999996185303	46	5.69999980926514	4.40000009536743	197	1.89999997615814	138	50	28	231	365	15	7	NA	NA	NA	NA	NA	NA	NA	NA	NA	NA	NA	NA	NA	NA	NA	NA	NA	NA
m	30.1285714285714	50	SED	NA	NA	NA	NA	NA	NA	NA	NA	NA	NA	NA	NA	NA	NA	NA	NA	NA	NA	NA	NA	NA	NA	NA	NA	NA	NA	NA	NA	NA	NA	NA	NA	NA	NA	NA	NA	NA	NA	NA	NA	NA	NA	NA	NA	NA	NA
f	24.1266272189349	43	MVAM	4.19999980926514	17	13	1025	9.30000019073486	202	112	9.39999961853027	61	93	14	19.2000007629395	NA	14	84	13	77	0.300000011920929	3.70000004768372	112	1.89999997615814	140	86	30	43	404	23	4.40000009536743	22	0.5	40	0.899999976158142	40.7999992370605	1764	40.0999984741211	29.7000007629395	31.8999996185303	93.4000015258789	493	11.1999998092651	9.69999980926514	2081	47.2999992370605	190	4.36999988555908	12.3999996185303
m	27.1940091251736	42	MVAM	4.40000009536743	13	18	348	9.5	202	104	16	37	132	170	24	13.1180000305176	13	83	14.6999998092651	67	0.699999988079071	4.19999980926514	114	2.09999990463257	139	40	978	107	298	44	5.90000009536743	NA	NA	NA	NA	44.5	NA	NA	29.1000003814697	33	88.0999984741211	NA	NA	11.5	NA	NA	247	5.05000019073486	12.6999998092651
f	20.7988165680473	34	MVAM	4.30000019073486	20	20	412	8.89999961853027	141	162	16	34	65	49	17.8999996185303	NA	10	83	13.3999996185303	54	0.400000005960464	3.90000009536743	75	2	137	81	16	42	305	21	4.40000009536743	62	1.39999997615814	189	4.30000019073486	40.7999992370605	1716	39	30.1000003814697	32.7999992370605	91.6999969482422	427	9.69999980926514	10.8999996185303	2006	45.5999984741211	197	4.44999980926514	12
f	20.4960973370064	28	MVAM	4.19999980926514	19	25	397	9.19999980926514	143	241	14.8000001907349	50	132	65	15.8000001907349	NA	14	80	13	67	0.300000011920929	4.19999980926514	67	1.89999997615814	138	33	37	30	293	45	4.30000019073486	30	0.699999988079071	280	6.5	38.2999992370605	1436	33.4000015258789	31.6000003814697	33.9000015258789	93	447	10.3999996185303	10.6000003814697	2107	49	238	4.11999988555908	11.8999996185303
f	24.0283203125	55	LVAM	NA	15	NA	NA	NA	NA	NA	NA	35	NA	NA	NA	NA	NA	87	NA	NA	1.5	NA	NA	NA	NA	NA	NA	NA	NA	NA	NA	NA	NA	NA	NA	NA	NA	NA	NA	NA	NA	NA	NA	NA	NA	NA	NA	NA	NA
m	NA	38	SED	NA	25	NA	439	9.80000019073486	199	249	NA	36	NA	154	9.10000038146973	NA	NA	82	17	42	0.400000005960464	4.40000009536743	135	2	137	NA	948	117	NA	NA	5.19999980926514	NA	NA	NA	NA	NA	NA	NA	NA	NA	NA	NA	NA	NA	NA	NA	NA	NA	NA
m	20.1837117658097	41	MVAM	NA	30	NA	849	9.5	151	355	NA	36	NA	179	24	NA	NA	103	15.3000001907349	73	0.200000002980232	5.19999980926514	74	2	138	NA	481	40	NA	NA	4.40000009536743	NA	NA	NA	NA	NA	NA	NA	NA	NA	NA	NA	NA	NA	NA	NA	NA	NA	NA
m	24.3002970564407	32	MVAM	4.19999980926514	23	28	601	9.60000038146973	189	362	8.69999980926514	24.2999992370605	68	90	10.9099998474121	11.1000003814697	17	71	15.3000001907349	60	3.40000009536743	4.19999980926514	106	2	139	53	674	89	271	25	3.70000004768372	NA	NA	NA	NA	NA	NA	NA	NA	NA	NA	NA	NA	NA	NA	NA	NA	NA	NA
m	25.3241550644377	44	LVAM	4.5	19	18	491	9.19999980926514	185	125	13	40	133	91	12.8999996185303	11.5279998779297	13	87	16.2999992370605	46	1.5	3.90000009536743	123	2.09999990463257	138	50	910	69	306	43	6	48	0.800000011920929	162	2.70000004768372	49.0999984741211	2574	42.9000015258789	30	33.2000007629395	90.3000030517578	558	9.30000019073486	9.19999980926514	2658	44.2999992370605	261	5.44000005722046	12.8999996185303
m	24.3421052631579	42	MVAM	NA	77	NA	1046	9.60000038146973	170	172	NA	39.2999992370605	NA	56	20.6000003814697	NA	NA	97	14.6999998092651	53	0.200000002980232	4.30000019073486	103	1.89999997615814	134	NA	583	69	NA	NA	10	120	1.20000004768372	90	0.899999976158142	46.4000015258789	1300	12.6000003814697	32.2999992370605	31.7000007629395	102	500	4.5	12.1000003814697	8100	80.5999984741211	205	4.55000019073486	13.6000003814697
m	25.5375510204082	51	LVAM	NA	NA	NA	NA	NA	NA	NA	NA	NA	NA	NA	NA	NA	NA	NA	NA	NA	NA	NA	NA	NA	NA	NA	NA	NA	NA	NA	NA	NA	NA	NA	NA	NA	NA	NA	NA	NA	NA	NA	NA	NA	NA	NA	NA	NA	NA
f	21.6638775510204	37	LVAM	4	13	15	332	9.39999961853027	206	53	18.7999992370605	24	216	92	13.3000001907349	NA	12	81	13.5	75	5.5	4.30000019073486	113	2	136	170	10	84	299	72	4.09999990463257	41	1	29	0.699999988079071	40.5	1820	44.4000015258789	33.2999992370605	33.2999992370605	100	312	7.59999990463257	11.1999998092651	1898	46.2999992370605	235	4.05000019073486	12.6999998092651
f	20.2996449704142	40	MVAM	4.40000009536743	29	30	756	9.5	180	189	8.89999961853027	43	111	84	15.3000001907349	NA	13	95	14.6999998092651	72	0.300000011920929	4	91	2	139	61	16	80	324	34	4.40000009536743	40	0.899999976158142	31	0.699999988079071	44	1417	32.2000007629395	31.5	33.4000015258789	94.4000015258789	326	7.40000009536743	11.1999998092651	2587	58.7999992370605	165	4.65999984741211	12
m	20.9805363321799	50	SED	NA	NA	NA	NA	NA	NA	NA	NA	NA	NA	NA	NA	NA	NA	NA	NA	NA	NA	NA	NA	NA	NA	NA	NA	NA	NA	NA	NA	NA	NA	NA	NA	NA	NA	NA	NA	NA	NA	NA	NA	NA	NA	NA	NA	NA	NA
f	24.2737803519715	45	LVAM	4.40000009536743	21	21	564	9.19999980926514	122	56	11.3999996185303	27	118	68	10.1000003814697	NA	24	81	13.3000001907349	53	2.5	4.30000019073486	68	2.20000004768372	141	65	11	42	293	40	3.40000009536743	NA	NA	NA	NA	NA	NA	NA	NA	NA	NA	NA	NA	NA	NA	NA	NA	NA	NA
m	27.9934210526316	49	MVAM	NA	NA	NA	NA	NA	NA	NA	NA	NA	NA	NA	NA	NA	NA	NA	NA	NA	NA	NA	NA	NA	NA	NA	NA	NA	NA	NA	NA	NA	NA	NA	NA	NA	NA	NA	NA	NA	NA	NA	NA	NA	NA	NA	NA	NA	NA
f	20.068339100346	54	MVAM	NA	17	NA	289	9.19999980926514	166	61	NA	26	NA	28	11.1000003814697	NA	NA	87	13.1999998092651	82	0.200000002980232	4.09999990463257	69	1.79999995231628	138	NA	17	66	NA	NA	4.59999990463257	NA	NA	NA	NA	NA	NA	NA	NA	NA	NA	NA	NA	NA	NA	NA	NA	NA	NA
f	30.2879818594104	63	SED	NA	NA	NA	NA	NA	NA	NA	NA	NA	NA	NA	NA	NA	NA	NA	NA	NA	NA	NA	NA	NA	NA	NA	NA	NA	NA	NA	NA	NA	NA	NA	NA	NA	NA	NA	NA	NA	NA	NA	NA	NA	NA	NA	NA	NA	NA
m	NA	46	MVAM	NA	NA	NA	NA	NA	NA	NA	NA	NA	NA	NA	NA	NA	NA	NA	NA	NA	NA	NA	NA	NA	NA	NA	NA	NA	NA	NA	NA	NA	NA	NA	NA	NA	NA	NA	NA	NA	NA	NA	NA	NA	NA	NA	NA	NA	NA
f	21.5204081632653	59	MVAM	4	30	33	803	9.30000019073486	198	268	11.3999996185303	43	148	52	24	NA	15	79	13	89	0.200000002980232	4	106	1.79999995231628	139	61	18	45	302	49	4.59999990463257	NA	NA	NA	NA	NA	NA	NA	NA	NA	NA	NA	NA	NA	NA	NA	NA	NA	NA
m	31.9662162162162	54	SED	NA	NA	NA	NA	NA	NA	NA	NA	NA	NA	NA	NA	NA	NA	NA	NA	NA	NA	NA	NA	NA	NA	NA	NA	NA	NA	NA	NA	NA	NA	NA	NA	NA	NA	NA	NA	NA	NA	NA	NA	NA	NA	NA	NA	NA	NA
m	35.2424391847469	30	LVAM	4.30000019073486	32	17	428	9.19999980926514	153	60	17.6000003814697	32	129	202	16.6000003814697	7.40000009536743	55	91	13.5	57	6.80000019073486	4.40000009536743	82	1.89999997615814	139	12	390	118	332	39	6.59999990463257	NA	NA	NA	NA	NA	NA	NA	NA	NA	NA	NA	NA	NA	NA	NA	NA	NA	NA
f	23.1775451102695	51	LVAM	NA	21	NA	NA	NA	NA	NA	NA	28	NA	NA	NA	NA	NA	81	NA	NA	0.600000023841858	NA	NA	NA	NA	NA	NA	NA	NA	NA	NA	NA	NA	NA	NA	NA	NA	NA	NA	NA	NA	NA	NA	NA	NA	NA	NA	NA	NA
m	26.0608108108108	54	LVAM	4.40000009536743	14	17	267	9.5	201	98	13.1000003814697	31.2999992370605	100	101	23.25	6.5	11	93	15.3999996185303	40	1.10000002384186	4.09999990463257	122	2.20000004768372	137	54	451	217	300	33	5.5	NA	NA	NA	NA	NA	NA	NA	NA	NA	NA	NA	NA	NA	NA	NA	NA	NA	NA
f	33.7902880658436	43	MVAM	4.40000009536743	11	13	460	9.30000019073486	174	64	6.59999990463257	23	153	71	20.2999992370605	NA	15	82	14.8999996185303	81	0.400000005960464	4.30000019073486	86	2	139	79	39	52	343	45	5.40000009536743	NA	NA	NA	NA	NA	NA	NA	NA	NA	NA	NA	NA	NA	NA	NA	NA	NA	NA
m	29.022330643648	50	LVAM	4.59999990463257	21	16	799	9.69999980926514	201	84	15.3999996185303	40	187	59	19.8999996185303	9.39999961853027	15	103	15.3000001907349	46	0.600000023841858	4.09999990463257	136	2	141	39	547	90	311	60	4.80000019073486	38	0.800000011920929	72	1.5	44.9000015258789	2155	44.9000015258789	29.2999992370605	34.0999984741211	85.9000015258789	312	6.5	9.69999980926514	2222	46.2999992370605	267	5.23000001907349	12.8999996185303
m	23.2892283277128	60	MVAM	NA	16	NA	NA	NA	NA	NA	NA	44	NA	NA	NA	NA	NA	98	NA	NA	0.400000005960464	NA	NA	NA	NA	NA	686	NA	NA	NA	NA	NA	NA	NA	NA	NA	NA	NA	NA	NA	NA	NA	NA	NA	NA	NA	NA	NA	NA
m	29.527027027027	28	LVAM	4.19999980926514	17	17	1308	9.30000019073486	135	191	15	23.3999996185303	114	98	13.1000003814697	9.69999980926514	15	82	15.6999998092651	49	0.5	4.19999980926514	82	2.29999995231628	138	48	589	56	318	36	6.09999990463257	NA	NA	NA	NA	NA	NA	NA	NA	NA	NA	NA	NA	NA	NA	NA	NA	NA	NA
m	33.9613526570048	57	SED	4.69999980926514	22	27	454	9.80000019073486	284	162	11.5	36	103	84	7.40000009536743	20.7999992370605	34	104	13.5	64	4.90000009536743	4.30000019073486	174	1.89999997615814	141	24	1008	230	390	26	4.90000009536743	29	0.600000023841858	98	2	39.7999992370605	1735	35.4000015258789	30.2999992370605	33.9000015258789	89.4000015258789	598	12.1999998092651	12	2440	49.7999992370605	174	4.44999980926514	13.1999998092651
f	21.0314776274714	38	MVAM	4.69999980926514	17	17	379	10.1000003814697	189	72	11.6000003814697	66	132	73	18.6000003814697	NA	17	88	14	94	0.200000002980232	4.40000009536743	82	2.29999995231628	137	112	33	67	358	37	4.40000009536743	NA	NA	NA	NA	NA	NA	NA	NA	NA	NA	NA	NA	NA	NA	NA	NA	NA	NA
m	24.5453317901235	28	LVAM	4.80000019073486	19	27	659	10.1999998092651	180	NA	21.1000003814697	43	NA	NA	17.2999992370605	NA	NA	85	14.3999996185303	64	NA	4.09999990463257	106	2.09999990463257	139	NA	NA	51	NA	NA	7.59999990463257	NA	NA	NA	NA	NA	NA	NA	NA	NA	NA	NA	NA	NA	NA	NA	NA	NA	NA
m	22.4662162162162	29	LVAM	5	NA	NA	828	NA	NA	NA	11.6999998092651	36	NA	NA	24	NA	NA	NA	15.6999998092651	NA	NA	NA	NA	2.20000004768372	NA	34	651	NA	NA	NA	4.5	NA	NA	NA	NA	NA	NA	NA	NA	NA	NA	NA	NA	NA	NA	NA	NA	NA	NA
f	18.5361328125	55	MVAM	4.5	25	27	686	9.60000038146973	181	112	24.6000003814697	68	92	38	22.2000007629395	NA	27	80	13.8999996185303	76	3.09999990463257	4.40000009536743	90	2	140	86	26	64	329	28	5	50	1	90	1.79999995231628	41.5999984741211	2190	43.7999992370605	31.2999992370605	33.4000015258789	93.6999969482422	365	7.30000019073486	11.8999996185303	2305	46.0999984741211	237	4.44000005722046	12.1999998092651
m	22.9569636678201	55	MVAM	4.80000019073486	18	17	482	9.80000019073486	279	109	13.5	53	106	103	11.8000001907349	9.73700046539307	18	99	15.6000003814697	57	0.600000023841858	4.59999990463257	198	2.40000009536743	141	52	763	107	364	29	5	50	1	30	0.600000023841858	46.0999984741211	1445	28.8999996185303	31.2000007629395	33.7999992370605	92.1999969482422	460	9.19999980926514	10.1000003814697	3015	60.2999992370605	271	5	12.3999996185303
f	29.8565197428834	42	LVAM	NA	13	NA	737	NA	NA	100	20.3999996185303	39	NA	63	NA	NA	NA	NA	14.3999996185303	NA	1	NA	NA	NA	NA	54	23	NA	NA	NA	NA	NA	NA	NA	NA	NA	NA	NA	NA	NA	NA	NA	NA	NA	NA	NA	NA	NA	NA
f	23.5650951557093	25	LVAM	NA	NA	NA	NA	NA	NA	NA	NA	NA	NA	NA	NA	NA	NA	NA	NA	NA	NA	NA	NA	NA	NA	NA	NA	NA	NA	NA	NA	NA	NA	NA	NA	NA	NA	NA	NA	NA	NA	NA	NA	NA	NA	NA	NA	NA	NA
f	21.2846020761246	34	LVAM	4.59999990463257	10	18	706	9.60000038146973	235	120	8.80000019073486	33	105	14	23.5	NA	12	86	11.6999998092651	75	1.20000004768372	NA	145	2.20000004768372	139	44	18	48	374	28	4.19999980926514	42	1	92	2.20000004768372	36.5	2041	48.5999984741211	31	32.0999984741211	96.5999984741211	323	7.69999980926514	10.8999996185303	1701	40.5	283	3.77999997138977	12.3000001907349
m	24.6767346938776	42	LVAM	4.09999990463257	16	20	372	9.10000038146973	229	164	13	29	78	79	21.2000007629395	9.19999980926514	18	97	14.6999998092651	43	0.5	3.79999995231628	143	2	139	26	500	134	313	25	5	NA	NA	NA	NA	NA	NA	NA	NA	NA	NA	NA	NA	NA	NA	NA	NA	NA	NA
m	27.6895918367347	35	LVAM	NA	23	NA	784	9.60000038146973	188	662	NA	48	NA	113	10.8999996185303	NA	NA	81	12.6999998092651	66	0.300000011920929	4.30000019073486	112	1.89999997615814	138	NA	359	50	NA	NA	4.59999990463257	41	0.899999976158142	313	6.80000019073486	37.5	1831	39.7999992370605	30.5	33.9000015258789	90.0999984741211	304	6.59999990463257	12	2111	45.9000015258789	152	4.15999984741211	12.1999998092651
f	20.8119173595364	41	LVAM	NA	15	NA	643	9.19999980926514	147	55	NA	37	NA	57	12.6999998092651	NA	NA	75	13.8999996185303	87	0.400000005960464	3.70000004768372	44	1.79999995231628	137	NA	16	81	NA	NA	8	NA	NA	NA	NA	42.2000007629395	NA	NA	29.2000007629395	33	89	NA	NA	10.8000001907349	NA	NA	241	4.76000022888184	13.1000003814697
m	34.2566687670657	48	SED	4.69999980926514	21	18	414	9.39999961853027	153	86	6	25.7999992370605	58	161	20.5799999237061	5.09999990463257	24	86	15	35	10.3999996185303	3.70000004768372	111	2.20000004768372	141	31	329	83	337	17	6.30000019073486	NA	NA	NA	NA	NA	NA	NA	NA	NA	NA	NA	NA	NA	NA	NA	NA	NA	NA
m	30.4065743944637	62	SED	4.19999980926514	29	20	404	9.10000038146973	211	164	9.5	24	71	269	17.7000007629395	7.19999980926514	42	103	13.8000001907349	47	2.40000009536743	4.69999980926514	133	2.09999990463257	139	17	393	179	326	22	7.30000019073486	NA	NA	NA	NA	NA	NA	NA	NA	NA	NA	NA	NA	NA	NA	NA	NA	NA	NA
m	23.329972694812	57	LVAM	NA	32	NA	1108	9.30000019073486	224	156	NA	68	NA	77	15.3999996185303	NA	NA	86	15.6000003814697	74	0.699999988079071	4.59999990463257	136	1.89999997615814	142	NA	672	68	NA	NA	7.09999990463257	50	0.699999988079071	192	2.70000004768372	46.5999984741211	994	14	32	33.4000015258789	95.9000015258789	391	5.5	10.1000003814697	5474	77.0999984741211	72	4.8600001335144	12.8000001907349
m	22.0942857142857	39	MVAM	NA	NA	NA	NA	NA	NA	NA	NA	NA	NA	NA	NA	NA	NA	NA	NA	NA	NA	NA	NA	NA	NA	NA	NA	NA	NA	NA	NA	NA	NA	NA	NA	NA	NA	NA	NA	NA	NA	NA	NA	NA	NA	NA	NA	NA	NA
m	34.3852251644459	58	MVAM	4.69999980926514	39	20	527	9.5	211	121	7	22	203	250	8.80000019073486	2	17	101	16.2999992370605	47	0.600000023841858	4.40000009536743	137	2.20000004768372	140	27	181	143	375	54	6.80000019073486	NA	NA	NA	NA	NA	NA	NA	NA	NA	NA	NA	NA	NA	NA	NA	NA	NA	NA
f	48.2283975832368	32	SED	8	16	58	54	15	15	21	84	15.1000003814697	5	54	45	NA	96	102	565	56	0.310000002384186	5	45	26	56	20	470	56	98	5	8	NA	NA	NA	NA	NA	NA	NA	NA	NA	NA	NA	NA	NA	NA	NA	NA	NA	NA
m	29.9946666666667	32	LVAM	NA	NA	NA	NA	NA	NA	NA	NA	NA	NA	NA	NA	NA	NA	NA	NA	NA	NA	NA	NA	NA	NA	NA	NA	NA	NA	NA	NA	NA	NA	NA	NA	NA	NA	NA	NA	NA	NA	NA	NA	NA	NA	NA	NA	NA	NA
f	23.2381080354743	59	SED	NA	NA	NA	NA	NA	NA	NA	NA	NA	NA	NA	NA	NA	NA	NA	NA	NA	NA	NA	NA	NA	NA	NA	NA	NA	NA	NA	NA	NA	NA	NA	NA	NA	NA	NA	NA	NA	NA	NA	NA	NA	NA	NA	NA	NA	NA
f	23.7747138397503	41	LVAM	3.90000009536743	16	17	472	8.89999961853027	150	49	18	41	146	15	13.3000001907349	NA	12	88	13.8000001907349	58	4.69999980926514	4.19999980926514	87	2	139	172	18	70	413	35	4	NA	NA	NA	NA	NA	NA	NA	NA	NA	NA	NA	NA	NA	NA	NA	NA	NA	NA
f	23.6724489795918	32	LVAM	NA	16	NA	467	9.69999980926514	154	87	NA	22	NA	23	24	NA	NA	83	12.8999996185303	69	0.400000005960464	4.90000009536743	76	1.89999997615814	137	NA	35	76	NA	NA	4.59999990463257	NA	NA	NA	NA	NA	NA	NA	NA	NA	NA	NA	NA	NA	NA	NA	NA	NA	NA
m	27.7450666666667	54	LVAM	4.69999980926514	28	26	593	10	213	169	11.3999996185303	42	130	25	24	9.89999961853027	19	106	14.8000001907349	48	0.400000005960464	5.09999990463257	161	2.29999995231628	139	83	733	106	350	37	4.59999990463257	NA	NA	NA	NA	NA	NA	NA	NA	NA	NA	NA	NA	NA	NA	NA	NA	NA	NA
m	30.9189814814815	26	MVAM	NA	NA	NA	NA	9.5	118	329	NA	45	NA	94	13.3999996185303	NA	NA	93	16	49	NA	NA	66	2	NA	NA	NA	41	NA	NA	NA	NA	NA	NA	NA	NA	NA	NA	NA	NA	NA	NA	NA	NA	NA	NA	NA	NA	NA
m	35.15	39	SED	NA	NA	NA	NA	NA	NA	NA	NA	NA	NA	NA	NA	NA	NA	NA	NA	NA	NA	NA	NA	NA	NA	NA	NA	NA	NA	NA	NA	NA	NA	NA	NA	NA	NA	NA	NA	NA	NA	NA	NA	NA	NA	NA	NA	NA	NA
m	22.4263464064552	28	LVAM	4.5	12	15	710	9.39999961853027	153	181	14.3999996185303	28.2999992370605	50	74	19.6599998474121	7.69999980926514	17	80	14	45	0.200000002980232	4.59999990463257	95	2.29999995231628	141	62	535	79	310	16	3.90000009536743	NA	NA	NA	NA	NA	NA	NA	NA	NA	NA	NA	NA	NA	NA	NA	NA	NA	NA
f	24.3635790800252	25	SED	NA	NA	NA	NA	NA	NA	NA	NA	NA	NA	NA	NA	NA	NA	NA	NA	NA	NA	NA	NA	NA	NA	NA	NA	NA	NA	NA	NA	NA	NA	NA	NA	NA	NA	NA	NA	NA	NA	NA	NA	NA	NA	NA	NA	NA	NA
f	20.6155880055285	59	LVAM	4.19999980926514	21	23	423	9.10000038146973	161	111	9	36	173	10	17.1000003814697	NA	8	92	13.6000003814697	50	0.200000002980232	4.30000019073486	99	1.60000002384186	135	89	19	85	325	53	4.90000009536743	NA	NA	NA	NA	NA	NA	NA	NA	NA	NA	NA	NA	NA	NA	NA	NA	NA	NA
m	26.144185337601	39	LVAM	5	16	25	319	10.1999998092651	189	524	10.8999996185303	37	134	422	13.5	6.69999980926514	17	83	14.3999996185303	86	2	4.80000019073486	108	2.29999995231628	142	20	379	49	337	40	5.69999980926514	NA	NA	NA	NA	NA	NA	NA	NA	NA	NA	NA	NA	NA	NA	NA	NA	NA	NA
m	29.8269271161521	43	LVAM	4.59999990463257	24	22	403	9.10000038146973	175	122	10.6000003814697	79	67	156	18.5	7.90000009536743	25	102	14.8999996185303	36	0.5	4	129	1.89999997615814	140	32	458	84	325	21	10.3000001907349	NA	NA	NA	NA	NA	NA	NA	NA	NA	NA	NA	NA	NA	NA	NA	NA	NA	NA
f	21.3972424557752	38	MVAM	4.5	11	23	388	9.10000038146973	196	652	6.40000009536743	60	141	65	15.1999998092651	NA	10	91	13.6000003814697	77	0.400000005960464	4.09999990463257	106	2.09999990463257	139	66	28	45	330	43	5.19999980926514	42	0.800000011920929	31	0.600000023841858	40.2000007629395	1534	29.5	30.7000007629395	33.7999992370605	90.6999969482422	432	8.30000019073486	10	3162	60.7999992370605	262	4.42999982833862	13.3999996185303
f	26.4537197231834	31	LVAM	4.5	15	18	368	9.5	200	52	15.1000003814697	35	157	63	18.1000003814697	NA	14	88	14	61	0.600000023841858	NA	114	2.09999990463257	136	54	NA	135	NA	NA	5.59999990463257	28	0.5	101	1.79999995231628	42.4000015258789	2162	38.5999984741211	32.5999984741211	33	98.8000030517578	392	7	11.8999996185303	2918	52.0999984741211	267	4.28999996185303	11.6000003814697
m	21.5822462436714	29	SED	NA	NA	NA	NA	NA	NA	NA	NA	NA	NA	NA	NA	NA	NA	NA	NA	NA	NA	NA	NA	NA	NA	NA	NA	NA	NA	NA	NA	NA	NA	NA	NA	NA	NA	NA	NA	NA	NA	NA	NA	NA	NA	NA	NA	NA	NA
f	21.4366349480969	38	SED	4.5	13	16	518	9.10000038146973	231	117	8.80000019073486	24	119	69	12.6999998092651	NA	18	78	13.6000003814697	82	0.200000002980232	4.40000009536743	143	2.09999990463257	140	45	24	47	334	36	5.59999990463257	NA	NA	NA	NA	NA	NA	NA	NA	NA	NA	NA	NA	NA	NA	NA	NA	NA	NA
f	25.3700155936734	65	LVAM	NA	NA	NA	NA	NA	NA	NA	NA	NA	NA	NA	NA	NA	NA	NA	NA	NA	NA	NA	NA	NA	NA	NA	NA	NA	NA	NA	NA	NA	NA	NA	NA	NA	NA	NA	NA	NA	NA	NA	NA	NA	NA	NA	NA	NA	NA
m	28.498004620878	52	SED	4.59999990463257	38	28	1338	9.39999961853027	171	107	13.3999996185303	62	96	158	19	8.94099998474121	22	89	15.3999996185303	56	0.170000001788139	NA	104	1.89999997615814	140	49	682.299987792969	56	351	27	5.82000017166138	0	0.400000005960464	100	1	48.5	2900	50.4000015258789	31.2000007629395	31.7999992370605	98.1999969482422	400	6.19999980926514	11	2500	42.0999984741211	160	4.94000005722046	13.6000003814697
m	26.3175675675676	34	LVAM	NA	11	NA	602	9.30000019073486	135	78	NA	36	NA	79	12.6999998092651	NA	NA	78	14.8000001907349	44	0.200000002980232	4.19999980926514	89	2	138	NA	432	61	NA	NA	4.90000009536743	NA	NA	NA	NA	NA	NA	NA	NA	NA	NA	NA	NA	NA	NA	NA	NA	NA	NA
m	25.8401596303298	33	MVAM	NA	21	NA	841	9.39999961853027	138	136	NA	29	NA	73	15.3999996185303	NA	NA	94	15	44	1.89999997615814	4.30000019073486	82	1.89999997615814	138	NA	652	62	NA	NA	6.19999980926514	NA	NA	NA	NA	NA	NA	NA	NA	NA	NA	NA	NA	NA	NA	NA	NA	NA	NA
f	24.9585798816568	44	LVAM	4.19999980926514	15	14	477	8.89999961853027	171	76	5.59999990463257	27	50	30	17.1000003814697	NA	9	91	13.6999998092651	67	0.600000023841858	4.09999990463257	89	2	138	64	9	66	276	18	3.40000009536743	31	0.899999976158142	167	4.90000009536743	39.7999992370605	809	23.7999992370605	30	34.4000015258789	87.0999984741211	384	11.3000001907349	10.8999996185303	2009	59.0999984741211	172	4.57000017166138	12.6999998092651
m	NA	42	LVAM	4.80000019073486	44	40	1079.93994140625	9.84000015258789	211.968994140625	626	11.4750003814697	118.177001953125	111.732002258301	112	15.9750003814697	7.26100015640259	36	108.108001708984	16.1000003814697	74.9029998779297	0.400000005960464	NA	120.848999023438	2.26300001144409	142	40	512.968017578125	80.5309982299805	307.263000488281	36	3.70000004768372	0	0	100	2.70000004768372	48	1500	40.5	32	33.9000015258789	93	200	5.40000009536743	8.5	1800	48.5999984741211	258	5.09999990463257	13.8999996185303
m	25.3704888888889	63	LVAM	4.40000009536743	19	28	530	9.60000038146973	194	105	7.5	36	135	228	11.3999996185303	7.59999990463257	24	92	15.3999996185303	58	0.5	4.90000009536743	123	2.09999990463257	139	56	511	43	279	48	5.30000019073486	58	1.10000002384186	133	2.5	45.9000015258789	1977	37.2999992370605	32.2999992370605	33.5999984741211	96.1999969482422	435	8.19999980926514	9.39999961853027	2698	50.9000015258789	180	4.76999998092651	12.6999998092651
f	19.9668639053254	41	MVAM	NA	NA	NA	NA	NA	NA	NA	NA	NA	NA	NA	NA	NA	NA	NA	NA	NA	NA	NA	NA	NA	NA	NA	NA	NA	NA	NA	NA	NA	NA	NA	NA	NA	NA	NA	NA	NA	NA	NA	NA	NA	NA	NA	NA	NA	NA
m	22.1181972789116	32	MVAM	4.5	23	25	443	8.60000038146973	175	353	16.1000003814697	15.1000003814697	67	81	8.0600004196167	5.5	14	82	15.1000003814697	48	3	5.80000019073486	121	2.29999995231628	144	43	373	69	267	25	5.69999980926514	NA	NA	NA	NA	NA	NA	NA	NA	NA	NA	NA	NA	NA	NA	NA	NA	NA	NA
m	24.4048799841301	56	LVAM	4.19999980926514	24	23	1038	9.30000019073486	151	135	14.6999998092651	28.7999992370605	59	46	13.8000001907349	15.5	14	95	14.6000003814697	33	0.360000014305115	4.69999980926514	105	1.89999997615814	144	51.0999984741211	988	101	227	26	3.70000004768372	NA	NA	NA	NA	NA	NA	NA	NA	NA	NA	NA	NA	NA	NA	NA	NA	NA	NA
f	20.5462333081381	34	LVAM	NA	10	NA	441	NA	NA	50	30.2000007629395	34.2000007629395	NA	23	NA	NA	NA	NA	13.6000003814697	NA	2	NA	NA	NA	NA	148	17	NA	NA	NA	NA	NA	NA	NA	NA	NA	NA	NA	NA	NA	NA	NA	NA	NA	NA	NA	NA	NA	NA
m	31.3777028367387	43	LVAM	4.19999980926514	29	35	503	9.39999961853027	200	946	16.7000007629395	15	78	148	8.46000003814697	8.39999961853027	27	87	13.6999998092651	103	0.5	4.59999990463257	89	2.40000009536743	138	54	544	43	282	28	6.30000019073486	NA	NA	NA	NA	NA	NA	NA	NA	NA	NA	NA	NA	NA	NA	NA	NA	NA	NA
m	24.4048799841301	52	LVAM	NA	NA	NA	NA	10	212	146	NA	37	NA	84	12.3000001907349	NA	NA	86	15.6000003814697	46	NA	NA	149	1.89999997615814	NA	NA	NA	89	NA	NA	NA	NA	NA	NA	NA	NA	NA	NA	NA	NA	NA	NA	NA	NA	NA	NA	NA	NA	NA
f	20.4828303850156	37	MVAM	NA	13	NA	755	9.5	181	73	NA	33	NA	52	24	NA	NA	92	12.1000003814697	80	0.5	4.30000019073486	95	2.09999990463257	138	NA	31	44	NA	NA	4.90000009536743	NA	NA	NA	NA	NA	NA	NA	NA	NA	NA	NA	NA	NA	NA	NA	NA	NA	NA
m	24.0682629699643	48	LVAM	4.5	36	26	785	10	256	113	15.1000003814697	27.6000003814697	157	135	21.2999992370605	6.09999990463257	30	93	15.1000003814697	81	0.5	4.19999980926514	157	2	139	99	580	106	324	48	5.90000009536743	NA	NA	NA	NA	NA	NA	NA	NA	NA	NA	NA	NA	NA	NA	NA	NA	NA	NA
m	25.3971854652384	42	LVAM	NA	NA	NA	NA	9.30000019073486	174	73	NA	24	NA	234	5.90000009536743	NA	NA	103	16.6000003814697	40	NA	NA	121	2	NA	NA	NA	115	NA	NA	NA	NA	NA	NA	NA	NA	NA	NA	NA	NA	NA	NA	NA	NA	NA	NA	NA	NA	NA
f	21.9674298419566	49	MVAM	NA	17	NA	975	9.5	203	65	NA	46	NA	28	24	NA	NA	78	13.6000003814697	94	1.29999995231628	4.19999980926514	96	2.09999990463257	129	NA	37	45	NA	NA	4	NA	NA	NA	NA	NA	NA	NA	NA	NA	NA	NA	NA	NA	NA	NA	NA	NA	NA
f	25.7905325443787	56	MVAM	NA	NA	NA	NA	9.80000019073486	206	223	NA	30	NA	26	14.1000003814697	NA	NA	89	13.8000001907349	91	NA	NA	98	1.89999997615814	NA	NA	NA	80	NA	NA	4.30000019073486	22	0.5	39	0.899999976158142	40.4000015258789	1522	35.4000015258789	30.8999996185303	34.2000007629395	90.4000015258789	516	12	10.3999996185303	2202	51.2000007629395	251	4.46999979019165	12.3000001907349
m	23.4010560146924	44	LVAM	4.19999980926514	13	21	572	9.39999961853027	165	235	11.5	29.6000003814697	97	24	13.8800001144409	10	17	97	13.1999998092651	57	0.5	4.30000019073486	110	1.89999997615814	143	55	630	46	325	30	5.19999980926514	NA	NA	NA	NA	NA	NA	NA	NA	NA	NA	NA	NA	NA	NA	NA	NA	NA	NA
m	28.9719313878369	43	LVAM	4.19999980926514	25	19	560	9.69999980926514	232	103	7.09999990463257	18	100	189	18.2000007629395	7.69999980926514	21	95	14	54	1.70000004768372	4.19999980926514	160	2.29999995231628	140	36	458	71	312	32	8.60000038146973	NA	NA	NA	NA	NA	NA	NA	NA	NA	NA	NA	NA	NA	NA	NA	NA	NA	NA
m	25.3971854652384	29	LVAM	NA	NA	NA	NA	NA	NA	NA	NA	NA	NA	NA	NA	NA	NA	NA	NA	NA	NA	NA	NA	NA	NA	NA	NA	NA	NA	NA	NA	NA	NA	NA	NA	NA	NA	NA	NA	NA	NA	NA	NA	NA	NA	NA	NA	NA	NA
m	28.72681359045	52	MVAM	NA	NA	NA	NA	NA	NA	NA	NA	NA	NA	NA	NA	NA	NA	NA	NA	NA	NA	NA	NA	NA	NA	NA	NA	NA	NA	NA	NA	NA	NA	NA	NA	NA	NA	NA	NA	NA	NA	NA	NA	NA	NA	NA	NA	NA	NA
m	22.8049307958477	52	MVAM	5.09999990463257	26	30	639	9.80000019073486	163	185	13.1999998092651	39	96	151	18.2999992370605	5.59999990463257	27	80	16.2999992370605	52	1.79999995231628	4.09999990463257	96	1.89999997615814	138	41	375	63	355	27	5	110	2.20000004768372	435	8.69999980926514	47.2999992370605	1705	34.0999984741211	29.8999996185303	34.5	86.5999984741211	685	13.6999998092651	11.3999996185303	2065	41.2999992370605	246	5.46000003814697	13.6000003814697
f	20.4660355029586	32	MVAM	4.09999990463257	21	23	340	9.30000019073486	211	100	16	42	87	35	16.6000003814697	NA	10	82	14.5	88	0.200000002980232	4.5	109	1.89999997615814	143	58	45	58	331	26	5.30000019073486	32	0.600000023841858	111	2.09999990463257	44.2000007629395	1272	24	31.7999992370605	32.7999992370605	96.9000015258789	292	5.5	11.3999996185303	3593	67.8000030517578	197	4.55999994277954	12.5
m	24.3918918918919	42	LVAM	4.19999980926514	18	16	708	9	230	85	19.2999992370605	34	90	125	10.1999998092651	11.1000003814697	13	91	14.6000003814697	43	0.200000002980232	3.90000009536743	157	2	140	47	654	118	290	31	4.80000019073486	NA	NA	NA	NA	NA	NA	NA	NA	NA	NA	NA	NA	NA	NA	NA	NA	NA	NA
f	23.6274556213018	57	LVAM	NA	15	NA	1947	9.10000038146973	194	75	NA	37	NA	21	24	NA	NA	85	12.8000001907349	90	1.10000002384186	5	107	2.29999995231628	139	NA	13	51	NA	NA	4	NA	NA	NA	NA	NA	NA	NA	NA	NA	NA	NA	NA	NA	NA	NA	NA	NA	NA
m	28.6938775510204	57	LVAM	NA	NA	NA	NA	NA	NA	NA	NA	NA	NA	NA	NA	NA	NA	NA	NA	NA	NA	NA	NA	NA	NA	NA	NA	NA	NA	NA	NA	NA	NA	NA	NA	NA	NA	NA	NA	NA	NA	NA	NA	NA	NA	NA	NA	NA	NA
f	23.341796875	39	HVAM	4.09999990463257	NA	NA	NA	NA	197	NA	NA	NA	50	NA	NA	NA	19	88	11.5	82	NA	NA	100	NA	NA	NA	NA	66	433	12	4	52	1.29999995231628	164	4.09999990463257	35.0999984741211	1892	47.2999992370605	25.5	32.7999992370605	77.8000030517578	336	8.39999961853027	12.3999996185303	1556	38.9000015258789	260	4.51000022888184	14.8000001907349
f	21.62548828125	31	LVAM	NA	NA	NA	NA	9.89999961853027	257	186	NA	36	NA	30	13.6000003814697	NA	NA	82	12	113	NA	NA	135	1.89999997615814	NA	NA	NA	46	NA	NA	6.30000019073486	38	0.600000023841858	321	5.09999990463257	35.2000007629395	3270	51.9000015258789	32.2999992370605	34.0999984741211	94.5999984741211	359	5.69999980926514	10.5	2312	36.7000007629395	258	3.72000002861023	12
f	20.8030612244898	42	LVAM	NA	28	NA	762	9.80000019073486	180	159	NA	33	NA	55	18.3999996185303	NA	NA	90	14.1000003814697	88	0.400000005960464	4.30000019073486	93	2.20000004768372	139	NA	18	36	NA	NA	4.5	NA	NA	NA	NA	NA	NA	NA	NA	NA	NA	NA	NA	NA	NA	NA	NA	NA	NA
m	27.8639907449323	60	LVAM	NA	19	NA	654	9.80000019073486	168	156	NA	48	NA	40	18.2000007629395	NA	NA	85	14.1999998092651	68	0.400000005960464	4.40000009536743	97	2.09999990463257	139	NA	459	60	NA	NA	4.30000019073486	NA	NA	NA	NA	NA	NA	NA	NA	NA	NA	NA	NA	NA	NA	NA	NA	NA	NA
f	34.2139577594123	40	SED	NA	NA	NA	NA	9.30000019073486	238	52	NA	47	NA	18	11.3999996185303	NA	NA	84	11.8999996185303	54	NA	NA	161	1.89999997615814	NA	NA	NA	110	NA	NA	6.5	33	0.5	247	3.79999995231628	36.5999984741211	2431	37.4000015258789	28.3999996185303	32.5	87.4000015258789	559	8.60000038146973	10.6999998092651	3231	49.7000007629395	329	4.19000005722046	12.3000001907349
f	22.421383975026	54	LVAM	NA	235	NA	726	10	234	145	NA	18	NA	16	12.6999998092651	NA	NA	80	11.8999996185303	69	0.899999976158142	4.90000009536743	158	2.09999990463257	137	NA	30	64	NA	NA	5.40000009536743	NA	NA	NA	NA	NA	NA	NA	NA	NA	NA	NA	NA	NA	NA	NA	NA	NA	NA
f	22.6552734375	36	MVAM	NA	16	NA	607	9.39999961853027	199	66	NA	56	NA	55	24	NA	NA	87	13.3999996185303	77	1.39999997615814	4.59999990463257	107	2	137	NA	22	74	NA	NA	5.80000019073486	41	0.699999988079071	162	2.79999995231628	39.5999984741211	2262	39	30.8999996185303	33.7999992370605	91.5	481	8.30000019073486	10.8000001907349	2854	49.2000007629395	238	4.32999992370605	11.8000001907349
f	18.9853395061728	40	PRO	4.30000019073486	32	31	414	9.10000038146973	150	208	11.1000003814697	65	77	24	21.2999992370605	NA	12	86	13.3000001907349	80	2.29999995231628	4.19999980926514	59	1.89999997615814	139	143	12	38	277	28	3.5	49	1.39999997615814	49	1.39999997615814	40.0999984741211	1568	44.7999992370605	30.8999996185303	33.2000007629395	93	228	6.5	11	1607	45.9000015258789	208	4.30999994277954	11.8000001907349
m	31.5632653061224	56	MVAM	4.5	26	20	868	10.1999998092651	153	207	9.19999980926514	19.1000003814697	108	489	8.93000030517578	4.90000009536743	52	105	15.5	46	0.5	4	95	1.89999997615814	144	90	473	79	330	33	6.90000009536743	NA	NA	NA	NA	NA	NA	NA	NA	NA	NA	NA	NA	NA	NA	NA	NA	NA	NA
f	21.7680997995099	41	MVAM	NA	NA	NA	NA	9.39999961853027	183	175	NA	29	NA	36	10.1000003814697	NA	NA	102	12	62	NA	NA	102	2	NA	NA	NA	94	NA	NA	3.70000004768372	19	0.5	70	1.89999997615814	36.2000007629395	899	24.2999992370605	30.7999992370605	33.0999984741211	92.8000030517578	318	8.60000038146973	13.5	2394	64.6999969482422	157	3.90000009536743	12.3999996185303
f	19.9338374291115	48	HVAM	NA	NA	NA	NA	9.39999961853027	201	218	NA	20	NA	60	9	NA	NA	94	13.3000001907349	82	NA	NA	105	2.09999990463257	NA	NA	NA	48	NA	NA	6.40000009536743	32	0.5	77	1.20000004768372	39.2000007629395	1683	26.2999992370605	30.6000003814697	33.9000015258789	90.0999984741211	550	8.60000038146973	11.1999998092651	4058	63.4000015258789	198	4.34999990463257	11.8000001907349
f	19.8505509641873	47	MVAM	NA	24	NA	673	NA	NA	191	NA	73.8000030517578	NA	125.699996948242	NA	NA	NA	NA	NA	NA	3.29999995231628	NA	NA	NA	NA	NA	14	NA	NA	NA	NA	NA	NA	NA	NA	NA	NA	NA	NA	NA	NA	NA	NA	NA	NA	NA	NA	NA	NA
m	23.0985714285714	54	LVAM	4.69999980926514	17	22	542	10	233	174	16.1000003814697	44	166	62	15.5	7.91200017929077	11	84	14.3000001907349	73	0.300000011920929	4.90000009536743	140	2.20000004768372	139	61	637	92	378	44	4.80000019073486	72	1.5	120	2.5	41.5999984741211	1776	37	31.7999992370605	34.4000015258789	92.4000015258789	499	10.3999996185303	11.3000001907349	2333	48.5999984741211	201	4.5	12.5
f	19.5118367346939	44	MVAM	3.90000009536743	11	21	399	9	202	244	22.8999996185303	27	70	22	18.3999996185303	NA	10	88	13.3000001907349	99	0.300000011920929	3.29999995231628	92	2	139	81	47	37	359	19	3.70000004768372	59	1.60000002384186	625	16.8999996185303	39.9000015258789	1598	43.2000007629395	30.7999992370605	33.2999992370605	92.4000015258789	296	8	11.3000001907349	1121	30.2999992370605	198	4.32000017166138	11.6999998092651
m	27.3659169550173	56	LVAM	4.59999990463257	22	21	475	9.60000038146973	233	69	12.1000003814697	29	160	216	19.7999992370605	7.09999990463257	16	75	15.8000001907349	89	1	4.40000009536743	130	2	135	53	480	47	341	47	4.19999980926514	55	1.29999995231628	55	1.29999995231628	46.5	1516	36.0999984741211	33	33.9000015258789	97.4000015258789	571	13.6000003814697	8.5	2003	47.7000007629395	256	4.78000020980835	12.8999996185303
m	24.3897959183673	42	LVAM	NA	NA	NA	NA	NA	NA	NA	NA	NA	NA	NA	NA	NA	NA	NA	NA	NA	NA	NA	NA	NA	NA	NA	NA	NA	NA	NA	NA	NA	NA	NA	NA	NA	NA	NA	NA	NA	NA	NA	NA	NA	NA	NA	NA	NA	NA
f	21.453857421875	44	LVAM	4.30000019073486	14	15	218	9.19999980926514	173	49	10.3999996185303	56	67	78	12.3000001907349	NA	12	79	13.5	47	1	4.40000009536743	117	2	140	44	15	46	284	24	5.09999990463257	NA	NA	NA	NA	NA	NA	NA	NA	NA	NA	NA	NA	NA	NA	NA	NA	NA	NA
f	21.9247048340388	53	MVAM	NA	NA	NA	NA	9.10000038146973	208	110	NA	30	NA	75	14.5	NA	NA	86	14.1999998092651	75	NA	NA	122	2.29999995231628	NA	NA	NA	51	NA	NA	NA	NA	NA	NA	NA	NA	NA	NA	NA	NA	NA	NA	NA	NA	NA	NA	NA	NA	NA
f	20.3347107438017	45	MVAM	NA	9	NA	389	8.80000019073486	142	27	NA	30	NA	23	20.5	NA	NA	76	12.6999998092651	63	0.300000011920929	3.90000009536743	74	2	140	NA	19	49	NA	NA	5.5	NA	NA	NA	NA	NA	NA	NA	NA	NA	NA	NA	NA	NA	NA	NA	NA	NA	NA
m	22.524693877551	41	MVAM	4.80000019073486	23	33	810	9.69999980926514	174	144	9.39999961853027	49	147	150	24	7.90000009536743	37	NA	13.8999996185303	60	0.300000011920929	4.09999990463257	113	2.29999995231628	139	25	440	77	320	46	5.30000019073486	NA	NA	NA	NA	NA	NA	NA	NA	NA	NA	NA	NA	NA	NA	NA	NA	NA	NA
f	19.2624192470483	52	LVAM	4.90000009536743	16	20	698	9.89999961853027	196	65	10.3000001907349	69	117	137	7.19999980926514	NA	8	79	13.1999998092651	76	8.10000038146973	4.5	106	1.89999997615814	136	71	27	55	302	39	6.90000009536743	21	0.300000011920929	110	1.60000002384186	38.4000015258789	1518	22	32.7999992370605	34.4000015258789	95.3000030517578	400	5.80000019073486	10.6000003814697	4851	70.3000030517578	225	4.03000020980835	11.8000001907349
f	19.9341831425598	51	LVAM	4.40000009536743	17	22	660	9.5	197	73	13.6999998092651	46	228	12	16.3999996185303	NA	13	98	13.1000003814697	84	1.39999997615814	4.40000009536743	96	2.20000004768372	139	74	37	77	356	64	3	30	1	162	5.40000009536743	40.0999984741211	1104	36.7999992370605	30	32.7000007629395	92	282	9.39999961853027	10.6999998092651	1422	47.4000015258789	169	4.3600001335144	11.8000001907349
m	23.6252888048729	37	LVAM	NA	NA	NA	NA	NA	NA	NA	NA	NA	NA	NA	NA	NA	NA	NA	NA	NA	NA	NA	NA	NA	NA	NA	NA	NA	NA	NA	NA	NA	NA	NA	NA	NA	NA	NA	NA	NA	NA	NA	NA	NA	NA	NA	NA	NA	NA
f	21.4644168962351	55	LVAM	4.19999980926514	14	18	357	9.10000038146973	178	81	7	40	133	64	11.8999996185303	NA	12	85	12.5	68	0.300000011920929	4.19999980926514	91	2	141	98	7	93	297	45	3.5	81	2.29999995231628	130	3.70000004768372	38.5	1113	31.7999992370605	30.6000003814697	32.5	94.0999984741211	340	9.69999980926514	9.69999980926514	1838	52.5	228	4.09000015258789	12.8000001907349
f	18.021240234375	56	MVAM	NA	13	NA	723	9.5	168	124	NA	54	NA	15	21.2999992370605	NA	NA	103	13.8000001907349	85	0.200000002980232	4.40000009536743	88	2.20000004768372	138	NA	26	71	NA	NA	6.5	NA	NA	NA	NA	NA	NA	NA	NA	NA	NA	NA	NA	NA	NA	NA	NA	NA	NA
f	20.524437716263	56	LVAM	NA	27	NA	359	9.19999980926514	204	241	NA	43	NA	43	20.2999992370605	NA	NA	87	13.3000001907349	108	0.699999988079071	5	85	2.40000009536743	139	NA	12	65	NA	NA	8.10000038146973	NA	NA	NA	NA	NA	NA	NA	NA	NA	NA	NA	NA	NA	NA	NA	NA	NA	NA
m	23.1081081081081	36	MVAM	NA	NA	NA	NA	NA	NA	NA	NA	NA	NA	NA	NA	NA	NA	NA	NA	NA	NA	NA	NA	NA	NA	NA	NA	NA	NA	NA	NA	NA	NA	NA	NA	NA	NA	NA	NA	NA	NA	NA	NA	NA	NA	NA	NA	NA	NA
f	20.1733241505969	43	MVAM	NA	NA	NA	NA	9.60000038146973	177	100	NA	52	NA	74	4.59999990463257	NA	NA	89	15.6999998092651	67	NA	NA	96	2.20000004768372	NA	NA	NA	49	NA	NA	5.5	28	0.5	110	2	46.2999992370605	1139	20.7000007629395	33.7000007629395	33.9000015258789	99.4000015258789	501	9.10000038146973	9.5	3724	67.6999969482422	234	4.65999984741211	11.5
m	25.6756756756757	42	LVAM	4.59999990463257	NA	NA	NA	9.80000019073486	132	NA	NA	NA	NA	NA	NA	6.71400022506714	12	88	14.1999998092651	51	0.300000011920929	NA	68	NA	NA	58	526	46	NA	NA	5.5	28	0.5	121	2.20000004768372	42.5	2228	40.5	30.8999996185303	33.4000015258789	92.4000015258789	413	7.5	10.5	2712	49.2999992370605	281	4.59999990463257	12.6000003814697
m	27.8912914104344	46	LVAM	NA	34	NA	716	9.5	175	159	NA	26	NA	125	15.1999998092651	NA	NA	82	14.3000001907349	54	0.5	4.5	116	2	139	NA	371	71	NA	NA	5.09999990463257	NA	NA	NA	NA	NA	NA	NA	NA	NA	NA	NA	NA	NA	NA	NA	NA	NA	NA
m	29.4112244897959	35	MVAM	NA	35	NA	872	NA	NA	1863	7	34	NA	178	NA	8.80000019073486	NA	NA	15.1999998092651	NA	0.200000002980232	NA	NA	NA	NA	35	509	NA	NA	NA	NA	NA	NA	NA	NA	NA	NA	NA	NA	NA	NA	NA	NA	NA	NA	NA	NA	NA	NA
f	21.1416796613945	40	MVAM	NA	11	NA	454	NA	NA	96	12.3000001907349	18	NA	21	NA	NA	NA	NA	12.8999996185303	NA	0.200000002980232	NA	NA	NA	NA	60	44	NA	NA	NA	NA	NA	NA	NA	NA	NA	NA	NA	NA	NA	NA	NA	NA	NA	NA	NA	NA	NA	NA
f	32.4461538461538	38	SED	NA	NA	NA	NA	NA	NA	NA	NA	NA	NA	NA	NA	NA	NA	NA	NA	NA	NA	NA	NA	NA	NA	NA	NA	NA	NA	NA	NA	NA	NA	NA	NA	NA	NA	NA	NA	NA	NA	NA	NA	NA	NA	NA	NA	NA	NA
f	25.0149219467401	31	MVAM	NA	NA	NA	NA	10.1999998092651	171	86	NA	37	NA	65	17.1000003814697	NA	NA	86	14.8000001907349	66	NA	NA	89	2	NA	NA	NA	69	NA	NA	NA	NA	NA	NA	NA	NA	NA	NA	NA	NA	NA	NA	NA	NA	NA	NA	NA	NA	NA
m	23.4817038844061	39	MVAM	NA	NA	NA	NA	NA	NA	NA	NA	NA	NA	NA	NA	NA	NA	NA	NA	NA	NA	NA	NA	NA	NA	NA	NA	NA	NA	NA	NA	NA	NA	NA	NA	NA	NA	NA	NA	NA	NA	NA	NA	NA	NA	NA	NA	NA	NA
f	24.886474609375	65	MVAM	4.90000009536743	10	17	493	9.80000019073486	185	68	9.89999961853027	48	70	81	24	NA	11	97	13	73	0.800000011920929	4.40000009536743	102	1.89999997615814	139	19	20	57	349	20	4.40000009536743	NA	NA	NA	NA	NA	NA	NA	NA	NA	NA	NA	NA	NA	NA	NA	NA	NA	NA
f	29.5983515259523	43	LVAM	4.5	16	14	437	9.39999961853027	152	63	9.5	21	101	59	9.5	NA	17	97	14.1000003814697	60	1.20000004768372	4.19999980926514	80	1.89999997615814	138	45	17	58	343	29	5.19999980926514	NA	NA	NA	NA	NA	NA	NA	NA	NA	NA	NA	NA	NA	NA	NA	NA	NA	NA
f	34.0069873689868	64	SED	4.19999980926514	20	22	1218	9.39999961853027	214	67	5.5	29.2000007629395	127	47	11.2299995422363	NA	32	94	13.1999998092651	53	2.29999995231628	4.40000009536743	138	2.09999990463257	139	74	37	98	382	33	4.30000019073486	NA	NA	NA	NA	NA	NA	NA	NA	NA	NA	NA	NA	NA	NA	NA	NA	NA	NA
m	22.3130331283475	51	MVAM	NA	21	NA	NA	NA	NA	NA	NA	74	NA	NA	NA	NA	NA	89	NA	NA	7.5	NA	NA	NA	NA	NA	671	NA	NA	NA	NA	NA	NA	NA	NA	NA	NA	NA	NA	NA	NA	NA	NA	NA	NA	NA	NA	NA	NA
m	18.7141203703704	43	MVAM	NA	NA	NA	NA	NA	NA	NA	NA	NA	NA	NA	NA	NA	NA	NA	NA	NA	NA	NA	NA	NA	NA	NA	NA	NA	NA	NA	NA	NA	NA	NA	NA	NA	NA	NA	NA	NA	NA	NA	NA	NA	NA	NA	NA	NA	NA
f	26.1530407663177	51	MVAM	4.59999990463257	44	28	1052.82995605469	9.80000019073486	216.602005004883	119	6.80600023269653	36.4550018310547	122.904998779297	68	19.9909992218018	NA	65	75.6760025024414	15.3999996185303	87.2590026855469	6.09999990463257	4.5	111.96900177002	2.19000005722046	142	97	14.4090003967285	86.7259979248047	363.128997802734	34	6	60	1	100	1.70000004768372	47	1400	23	32	32.9000015258789	96	300	5	9.60000038146973	4000	67	219	4.90000009536743	14.1000003814697
m	25.102162269391	34	SED	4.59999990463257	18	30	382.109985351562	10.2399997711182	200.772003173828	495	11.4029998779297	45.2680015563965	72.6259994506836	240	12.3559999465942	8.60000038146973	11	82.8830032348633	14.8000001907349	63.3199996948242	0.800000011920929	5	116.987998962402	2.40899991989136	144	45	527.377014160156	102.654998779297	318.436004638672	23	4.90000009536743	NA	NA	NA	NA	NA	NA	NA	NA	NA	NA	NA	NA	NA	NA	NA	NA	NA	NA
m	NA	29	LVAM	5	16	21	439.019989013672	10.6000003814697	168.339996337891	114	13.9010000228882	25.6380004882812	145.251998901367	139	16.3279991149902	9.5	16	99.0989990234375	14.8000001907349	64.8649978637695	0.400000005960464	4.40000009536743	87.2590026855469	2.14100003242493	143	40	553.31298828125	81.4160003662109	357.5419921875	41	4.90000009536743	NA	NA	NA	NA	NA	NA	NA	NA	NA	NA	NA	NA	NA	NA	NA	NA	NA	NA
f	19.2248979591837	38	MVAM	NA	28	NA	1131	NA	NA	142	9.30000019073486	29	NA	20	20.2000007629395	NA	NA	NA	12.1999998092651	NA	0.300000011920929	NA	NA	NA	NA	63	18	NA	NA	NA	NA	NA	NA	NA	NA	NA	NA	NA	NA	NA	NA	NA	NA	NA	NA	NA	NA	NA	NA
m	21.5204081632653	40	LVAM	4.30000019073486	18	19	396	9.80000019073486	162	103	8.69999980926514	25	133	146	8.19999980926514	11	10	91	14.8000001907349	43	0.200000002980232	4.19999980926514	103	2.20000004768372	139	41	629	69	325	41	4.19999980926514	71	1.70000004768372	71	1.70000004768372	44.7000007629395	1352	32.2000007629395	28.8999996185303	33.0999984741211	87.3000030517578	420	10	10.1000003814697	2285	54.4000015258789	197	5.11999988555908	12
f	19.2624192470483	32	MVAM	4.80000019073486	34	32	1150	10.1000003814697	222	173	20.8999996185303	46	60	38	24	NA	11	89	13.6999998092651	105	0.699999988079071	5.30000019073486	105	2	137	47	27	43	301	20	4	NA	NA	NA	NA	NA	NA	NA	NA	NA	NA	NA	NA	NA	NA	NA	NA	NA	NA
m	25.4924945184685	55	LVAM	4.69999980926514	25	28	709	9.60000038146973	130	127	29.2000007629395	34.5	115	134	19.4699993133545	5.80000019073486	12	81	16.8999996185303	55	0.300000011920929	4.40000009536743	68	2.29999995231628	142	68	453	50	330	35	5.40000009536743	NA	NA	NA	NA	NA	NA	NA	NA	NA	NA	NA	NA	NA	NA	NA	NA	NA	NA
f	21.60109739369	46	MVAM	4.09999990463257	32	30	1014	9.69999980926514	181	132	11.3000001907349	61	94	53	24	NA	38	92	13.3999996185303	85	0.400000005960464	NA	82	2	138	103	18	49	341	28	5.59999990463257	78	1.39999997615814	140	2.5	40.2999992370605	1495	26.7000007629395	31.6000003814697	33.2999992370605	95	370	6.59999990463257	10.6000003814697	3517	62.7999992370605	265	4.23999977111816	11.3000001907349
f	19.8374092985757	58	MVAM	NA	17	NA	638	8.69999980926514	221	81	NA	32	NA	41	12.1999998092651	NA	NA	88	12.5	103	0.400000005960464	3.90000009536743	110	2.20000004768372	136	NA	18	57	NA	NA	4.69999980926514	NA	NA	NA	NA	NA	NA	NA	NA	NA	NA	NA	NA	NA	NA	NA	NA	NA	NA
f	24.3928520710059	55	LVAM	NA	NA	NA	NA	10	240	38	NA	20	NA	64	20.3999996185303	NA	NA	81	13.1000003814697	105	NA	NA	118	2.20000004768372	NA	NA	NA	73	NA	NA	3.59999990463257	29	0.800000011920929	140	3.90000009536743	39.5999984741211	1534	42.5999984741211	32.4000015258789	33.0999984741211	98	331	9.19999980926514	9	1566	43.5	257	4.03999996185303	11.8000001907349
m	27.1219135802469	48	LVAM	4.80000019073486	36	29	486	10.1000003814697	164	358	6.09999990463257	31	151	308	17.2999992370605	12	23	98	14.8000001907349	48	0.600000023841858	4.5	117	1.89999997615814	138	49	707	40	288	52	5.19999980926514	NA	NA	NA	NA	NA	NA	NA	NA	NA	NA	NA	NA	NA	NA	NA	NA	NA	NA
f	20.8030612244898	57	LVAM	NA	12	NA	502	9.5	204	42	NA	43	NA	27	21.2000007629395	NA	NA	99	13.6000003814697	82	0.200000002980232	4.19999980926514	101	2.09999990463257	140	NA	17	106	NA	NA	3.70000004768372	22	0.600000023841858	122	3.29999995231628	42.2000007629395	1310	35.4000015258789	29.5	32.0999984741211	91.8000030517578	192	5.19999980926514	8.60000038146973	2054	55.5	213	4.59999990463257	14.3999996185303
m	28.12	36	LVAM	NA	NA	NA	NA	NA	NA	NA	NA	NA	NA	NA	NA	NA	NA	NA	NA	NA	NA	NA	NA	NA	NA	NA	NA	NA	NA	NA	NA	NA	NA	NA	NA	NA	NA	NA	NA	NA	NA	NA	NA	NA	NA	NA	NA	NA	NA
f	21.6157508430867	50	MVAM	4.40000009536743	33	23	352	9.60000038146973	147	106	8.80000019073486	37	85	11	11.6999998092651	NA	14	82	12.5	56	0.200000002980232	4.5	80	2.20000004768372	140	103	15	56	367	23	3.70000004768372	30	0.800000011920929	59	1.60000002384186	38	1536	41.5	30.5	32.9000015258789	92.6999969482422	385	10.3999996185303	10.6999998092651	1691	45.7000007629395	220	4.09999990463257	13.6999998092651
m	23.5650951557093	41	LVAM	4.19999980926514	24	22	649	9.30000019073486	237	109	14.5	38	93	30	7.69999980926514	11.3000001907349	12	89	13.1999998092651	81	0.300000011920929	4.19999980926514	142	2.20000004768372	138	51	679	57	273	34	4.69999980926514	71	1.5	343	7.30000019073486	39.7999992370605	1321	28.1000003814697	30.2999992370605	33.2000007629395	91.5	451	9.60000038146973	11.8000001907349	2515	53.5	164	4.34999990463257	12.6999998092651
m	25.7994445546519	38	LVAM	4.80000019073486	35	28	581	9.89999961853027	238	176	8.80000019073486	46	148	112	12.1000003814697	13.5	13	90	16.2000007629395	81	0.200000002980232	4.59999990463257	152	2	139	53	794	49	256	58	2.70000004768372	NA	NA	NA	NA	NA	NA	NA	NA	NA	NA	NA	NA	NA	NA	NA	NA	NA	NA
f	19.8004733727811	27	PRO	NA	NA	NA	NA	9	123	118	NA	57	NA	33	19.6000003814697	NA	NA	95	13.6000003814697	51	NA	NA	58	1.89999997615814	NA	NA	NA	49	NA	NA	3.70000004768372	52	1.39999997615814	93	2.5	41.2000007629395	1180	31.8999996185303	30.8999996185303	33	93.5999984741211	333	9	10.6999998092651	2042	55.2000007629395	164	4.40000009536743	11.8999996185303
m	27.2988871031715	46	SED	NA	NA	NA	NA	NA	NA	NA	NA	NA	NA	NA	NA	NA	NA	NA	NA	NA	NA	NA	NA	NA	NA	NA	NA	NA	NA	NA	NA	NA	NA	NA	NA	NA	NA	NA	NA	NA	NA	NA	NA	NA	NA	NA	NA	NA	NA
f	25.1763085399449	37	MVAM	4	10	17	253	9.30000019073486	119	69	26.7999992370605	45	193	25	13.6000003814697	NA	18	80	13.8000001907349	63	2.79999995231628	4.40000009536743	40	1.89999997615814	137	96	27	127	430	45	3.90000009536743	NA	NA	NA	NA	NA	NA	NA	NA	NA	NA	NA	NA	NA	NA	NA	NA	NA	NA
f	20.595703125	43	MVAM	4.30000019073486	6	18	296	9.19999980926514	177	89	11.5	31	77	65	17.6000003814697	NA	12	83	13.6999998092651	71	0.600000023841858	4.5	99	2.09999990463257	142	56	26	72	286	27	4.80000019073486	NA	NA	NA	NA	NA	NA	NA	NA	NA	NA	NA	NA	NA	NA	NA	NA	NA	NA
m	28.5885736956953	42	LVAM	NA	49	NA	1152	NA	NA	565	10.3000001907349	28	NA	230	NA	8.89999961853027	NA	NA	15.1999998092651	NA	0.200000002980232	NA	NA	NA	NA	43	535	NA	NA	NA	NA	NA	NA	NA	NA	NA	NA	NA	NA	NA	NA	NA	NA	NA	NA	NA	NA	NA	NA
f	21.7860922146636	58	SED	NA	NA	NA	NA	NA	NA	NA	NA	NA	NA	NA	NA	NA	NA	NA	NA	NA	NA	NA	NA	NA	NA	NA	NA	NA	NA	NA	NA	NA	NA	NA	NA	NA	NA	NA	NA	NA	NA	NA	NA	NA	NA	NA	NA	NA	NA
f	21.2979881656805	46	LVAM	NA	NA	NA	NA	NA	NA	NA	NA	NA	NA	NA	NA	NA	NA	NA	NA	NA	NA	NA	NA	NA	NA	NA	NA	NA	NA	NA	NA	NA	NA	NA	NA	NA	NA	NA	NA	NA	NA	NA	NA	NA	NA	NA	NA	NA	NA
f	20.595703125	50	LVAM	NA	NA	NA	NA	9.80000019073486	153	75	NA	21	NA	264	9.80000019073486	NA	NA	78	13.8000001907349	88	NA	NA	65	2.20000004768372	NA	NA	NA	53	NA	NA	NA	NA	NA	NA	NA	NA	NA	NA	NA	NA	NA	NA	NA	NA	NA	NA	NA	NA	NA
m	27.2591836734694	45	LVAM	4.80000019073486	16	17	409	9.60000038146973	175	357	13.6000003814697	24.8999996185303	78	119	8.26000022888184	9.60000038146973	14	89	15.6000003814697	53	0.899999976158142	4.09999990463257	102	2.09999990463257	141	51	595	88	335	23	4.40000009536743	NA	NA	NA	NA	NA	NA	NA	NA	NA	NA	NA	NA	NA	NA	NA	NA	NA	NA
m	40.4423725451299	59	SED	4.5	52	35	615	9	173	120	11.8000001907349	32	60	389	24	7.90000009536743	17	96	15	46	3.70000004768372	4.30000019073486	125	2.29999995231628	139	61	540	64	313	19	5.09999990463257	NA	NA	NA	NA	NA	NA	NA	NA	NA	NA	NA	NA	NA	NA	NA	NA	NA	NA
f	22.4627218934911	52	LVAM	NA	NA	NA	NA	NA	171	82	NA	31	NA	97	16	NA	NA	88	14	83	NA	NA	79	1.89999997615814	NA	NA	NA	47	NA	NA	NA	NA	NA	NA	NA	NA	NA	NA	NA	NA	NA	NA	NA	NA	NA	NA	NA	NA	NA
f	NA	60	MVAM	NA	NA	NA	NA	NA	NA	NA	NA	NA	NA	NA	NA	NA	NA	NA	NA	NA	NA	NA	NA	NA	NA	NA	NA	NA	NA	NA	NA	NA	NA	NA	NA	NA	NA	NA	NA	NA	NA	NA	NA	NA	NA	NA	NA	NA	NA
f	18.0095789708176	33	LVAM	4.69999980926514	15	19	706	9.89999961853027	177	134	23	38	147	59	16.2000007629395	NA	12	87	14	65	0.200000002980232	4.09999990463257	108	2.29999995231628	137	98	34	52	426	35	11.1000003814697	NA	NA	NA	NA	NA	NA	NA	NA	NA	NA	NA	NA	NA	NA	NA	NA	NA	NA
m	29.4417464914235	31	LVAM	4.40000009536743	67	28	905	9.39999961853027	162	279	12.8999996185303	67	67	89	18	19	11	98	16.1000003814697	57	1	4.59999990463257	92	2	138	48	1038	67	257	26	6.69999980926514	NA	NA	NA	NA	NA	NA	NA	NA	NA	NA	NA	NA	NA	NA	NA	NA	NA	NA
f	25.6035379812695	29	LVAM	4.69999980926514	16	18	568	9.60000038146973	155	188	19.2000007629395	40	106	77	13.6000003814697	NA	15	88	13.3000001907349	62	0.300000011920929	4.69999980926514	79	2.20000004768372	139	63	26	65	290	37	4.90000009536743	29	0.600000023841858	69	1.39999997615814	40	1632	33.2999992370605	31.2000007629395	33.2999992370605	93.9000015258789	480	9.80000019073486	11	2690	54.9000015258789	229	4.26000022888184	12.1000003814697
f	25.05810546875	41	MVAM	NA	16	NA	553	NA	NA	114	14.5	42	NA	81	NA	NA	NA	NA	12.3000001907349	NA	0.800000011920929	NA	NA	NA	NA	69	21	NA	NA	NA	NA	NA	NA	NA	NA	NA	NA	NA	NA	NA	NA	NA	NA	NA	NA	NA	NA	NA	NA
f	20.9802571166208	34	LVAM	4.30000019073486	14	17	273	9	138	60	17.7000007629395	44	147	39	19.7999992370605	NA	11	85	13.8000001907349	69	1.5	4.30000019073486	57	1.89999997615814	136	90	22	98	384	38	5.5	NA	NA	NA	NA	NA	NA	NA	NA	NA	NA	NA	NA	NA	NA	NA	NA	NA	NA
f	18.8927707605482	52	MVAM	NA	21	NA	717	NA	NA	142	11.6000003814697	52	NA	51	NA	NA	NA	NA	12.8999996185303	NA	1.20000004768372	NA	NA	NA	NA	101	16	NA	NA	NA	7	49	0.699999988079071	133	1.89999997615814	38.5	3108	44.4000015258789	29.7000007629395	33.5	88.5	455	6.5	11.1000003814697	3255	46.5	223	4.34999990463257	11.5
f	17.5713085486242	32	SED	4.69999980926514	7	12	489	9.89999961853027	245	55	19.2999992370605	17.3999996185303	90	12	8.5	NA	11	96	12.6999998092651	72	0.200000002980232	3.70000004768372	154	2.09999990463257	138	69	66	109	390	23	6.30000019073486	NA	NA	NA	NA	NA	NA	NA	NA	NA	NA	NA	NA	NA	NA	NA	NA	NA	NA
f	26.4061775147929	43	LVAM	3.90000009536743	14	15	284	9	213	83	15.6000003814697	37	168	50	12.8000001907349	NA	10	86	13.5	72	10	4.19999980926514	116	2	138	186	12	132	323	52	8.69999980926514	44	0.5	44	0.5	39.2000007629395	2384	27.3999996185303	31.2000007629395	34.4000015258789	90.5	679	7.80000019073486	12.3999996185303	5551	63.7999992370605	275	4.32999992370605	12.3999996185303
f	21.4644168962351	38	LVAM	4.40000009536743	16	23	427	9.5	195	86	12.3000001907349	41	53	26	13.3000001907349	NA	15	90	14.3999996185303	89	1.20000004768372	4.5	94	2.20000004768372	140	75	27	42	332	16	3.20000004768372	38	1.20000004768372	179	5.59999990463257	43.0999984741211	1184	37	32.7000007629395	33.4000015258789	97.5999984741211	208	6.5	8.10000038146973	1590	49.7000007629395	174	4.40999984741211	13.1000003814697
f	37.4378698224852	35	LVAM	4.5	11	13	291	9.5	160	36	10.3999996185303	21.7999992370605	153	72	7.8899998664856	NA	16	96	13.8000001907349	60	1.20000004768372	4.40000009536743	76	1.89999997615814	139	79	23	118	319	48	8.80000019073486	30	0.300000011920929	180	2	41.2999992370605	2500	28.7000007629395	30.3999996185303	33.4000015258789	91	500	5.30000019073486	11	5600	63.4000015258789	288	4.53999996185303	12.6000003814697
f	21.9247048340388	37	LVAM	4.09999990463257	8	14	663	9.39999961853027	214	39	18.2999992370605	36	67	28	22.8999996185303	NA	13	73	12.6000003814697	64	10.1999998092651	4.40000009536743	127	1.89999997615814	136	575	49	145	397	17	8.5	NA	NA	NA	NA	NA	NA	NA	NA	NA	NA	NA	NA	NA	NA	NA	NA	NA	NA
m	28.2026885108171	50	SED	NA	NA	NA	NA	NA	NA	NA	NA	NA	NA	NA	NA	NA	NA	NA	NA	NA	NA	NA	NA	NA	NA	NA	NA	NA	NA	NA	NA	NA	NA	NA	NA	NA	NA	NA	NA	NA	NA	NA	NA	NA	NA	NA	NA	NA	NA
m	21.540085916878	57	MVAM	4.69999980926514	19	17	737	10	239	91	8	38	150	202	12.8000001907349	16.1000003814697	19	82	15.3000001907349	103	1.60000002384186	4.30000019073486	126	2.20000004768372	136	96	1155	67	323	46	5.09999990463257	NA	NA	NA	NA	NA	NA	NA	NA	NA	NA	NA	NA	NA	NA	NA	NA	NA	NA
f	25.6241420118343	44	LVAM	NA	9	NA	426	9.30000019073486	172	215	NA	42	NA	124	15.1999998092651	NA	NA	85	13.5	57	0.300000011920929	4.19999980926514	96	2.20000004768372	137	NA	22	78	NA	NA	5.19999980926514	NA	NA	NA	NA	NA	NA	NA	NA	NA	NA	NA	NA	NA	NA	NA	NA	NA	NA
f	20.599253088193	56	LVAM	NA	NA	NA	NA	NA	NA	NA	NA	NA	NA	NA	NA	NA	NA	NA	NA	NA	NA	NA	NA	NA	NA	NA	NA	NA	NA	NA	NA	NA	NA	NA	NA	NA	NA	NA	NA	NA	NA	NA	NA	NA	NA	NA	NA	NA	NA
m	25.8704	39	LVAM	4.69999980926514	27	24	415	9.89999961853027	176	83	8.30000019073486	29	153	102	17	9	15	82	14.6000003814697	47	1.29999995231628	4.5	109	2	140	30	506	72	310	49	4.80000019073486	NA	NA	NA	NA	NA	NA	NA	NA	NA	NA	NA	NA	NA	NA	NA	NA	NA	NA
f	20.632426035503	36	HVAM	3.70000004768372	13	24	355	8.89999961853027	201	78	15.8999996185303	48	181	11	17.7999992370605	NA	17	84	12.8000001907349	75	2	4.09999990463257	107	1.79999995231628	139	163	18	114	432	42	9.60000038146973	NA	NA	NA	NA	NA	NA	NA	NA	NA	NA	NA	NA	NA	NA	NA	NA	NA	NA
m	24.9627058123388	33	LVAM	NA	NA	NA	NA	NA	NA	NA	NA	NA	NA	NA	NA	NA	NA	NA	NA	NA	NA	NA	NA	NA	NA	NA	NA	NA	NA	NA	NA	NA	NA	NA	NA	NA	NA	NA	NA	NA	NA	NA	NA	NA	NA	NA	NA	NA	NA
m	NA	34	MVAM	4.40000009536743	20	34	793	9.19999980926514	113	320	11	37	158	61	19.5	8.93200016021729	16	86	15.5	57	0.899999976158142	4.30000019073486	42	2.09999990463257	138	47	673	49	330	48	3.29999995231628	30	0.899999976158142	50	1.5	43	1214	36.7999992370605	32.5	36	90.0999984741211	317	9.60000038146973	9.30000019073486	1690	51.2000007629395	200	4.76999998092651	12.5
f	42.049560546875	38	LVAM	NA	18	NA	259	NA	NA	34	6.69999980926514	26	NA	22	NA	NA	NA	NA	13.3999996185303	NA	3	NA	NA	NA	NA	70	26	NA	NA	NA	6.40000009536743	38	0.600000023841858	218	3.40000009536743	39.9000015258789	1952	30.5	29.5	33.5999984741211	87.6999969482422	301	4.69999980926514	10.6000003814697	3891	60.7999992370605	262	4.55000019073486	12.8999996185303
m	23.8672839506173	32	MVAM	4.40000009536743	31	34	347	9.5	139	306	16	31	80	99	17.7999992370605	15.1000003814697	13	88	15.3000001907349	56	0.800000011920929	4.40000009536743	74	2.09999990463257	140	28	754	63	273	29	4.09999990463257	NA	NA	NA	NA	NA	NA	NA	NA	NA	NA	NA	NA	NA	NA	NA	NA	NA	NA
m	25.5592105263158	33	LVAM	NA	15	NA	241	9.30000019073486	164	129	NA	21	NA	53	11.6999998092651	NA	NA	87	16.5	50	0.400000005960464	4.19999980926514	101	2	138	NA	751	70	NA	NA	5	NA	NA	NA	NA	NA	NA	NA	NA	NA	NA	NA	NA	NA	NA	NA	NA	NA	NA
f	19.2050045913682	54	LVAM	4.40000009536743	19	26	560	9.19999980926514	198	117	12.6999998092651	38	58	57	18.5	NA	14	78	14.1000003814697	70	0.300000011920929	4	120	2.09999990463257	139	178	35	42	282	21	4.69999980926514	38	0.800000011920929	56	1.20000004768372	41.2000007629395	837	17.7999992370605	30.8999996185303	34.2999992370605	90	470	10	9.39999961853027	3299	70.1999969482422	186	4.57000017166138	13
f	22.31201171875	40	MVAM	4.30000019073486	20	24	1648	9.39999961853027	214	174	4.40000009536743	74	162	28	15.6000003814697	NA	13	91	12.1000003814697	69	0.300000011920929	4.09999990463257	130	2.20000004768372	137	64	27	61	307	53	4.30000019073486	39	0.899999976158142	211	4.90000009536743	36.5999984741211	1832	42.5999984741211	30.6000003814697	33.0999984741211	92.6999969482422	249	5.80000019073486	11.3999996185303	1969	45.7999992370605	266	3.95000004768372	12.1999998092651
f	19.9341831425598	30	MVAM	NA	21	NA	768	NA	NA	144	17.3999996185303	24	NA	38	NA	NA	NA	NA	12.6999998092651	NA	0.200000002980232	NA	NA	NA	NA	54	23	NA	NA	NA	NA	NA	NA	NA	NA	NA	NA	NA	NA	NA	NA	NA	NA	NA	NA	NA	NA	NA	NA
f	25.4584362139918	35	HVAM	4.30000019073486	20	27	897	9	156	162	10.5	40	146	48	24	NA	12	84	12.6999998092651	82	1.89999997615814	NA	64	2	138	99	28	35	335	44	2.90000009536743	20	0.699999988079071	99	3.40000009536743	38	1204	41.5	30.7000007629395	33.4000015258789	91.8000030517578	276	9.5	11.3999996185303	1302	44.9000015258789	198	4.1399998664856	12.3000001907349
f	20.8285034602076	40	LVAM	NA	13	NA	357	9	157	119	NA	36	NA	63	24	NA	NA	86	13.6000003814697	96	0.200000002980232	4.30000019073486	56	2.29999995231628	136	NA	46	40	NA	NA	5.80000019073486	NA	NA	NA	NA	NA	NA	NA	NA	NA	NA	NA	NA	NA	NA	NA	NA	NA	NA
m	29.1560570987654	40	LVAM	NA	35	NA	454	9.30000019073486	177	438	NA	39	NA	121	18.7999992370605	NA	NA	94	15.3000001907349	57	0.200000002980232	4.5	116	2.09999990463257	139	NA	936	44	NA	NA	4.09999990463257	NA	NA	NA	NA	NA	NA	NA	NA	NA	NA	NA	NA	NA	NA	NA	NA	NA	NA
f	27.975830078125	42	MVAM	NA	NA	NA	NA	9.69999980926514	199	87	NA	40	NA	17	15.3000001907349	NA	NA	88	14.1000003814697	75	NA	NA	111	2.29999995231628	NA	NA	NA	67	NA	NA	NA	NA	NA	NA	NA	NA	NA	NA	NA	NA	NA	NA	NA	NA	NA	NA	NA	NA	NA
m	21.894663757191	47	MVAM	4.5	20	22	272	9.10000038146973	211	196	13.1000003814697	22	79	31	18.2000007629395	3.59999990463257	20	92	14.6000003814697	73	0.200000002980232	4	120	2.20000004768372	139	26	253	83	308	26	5.40000009536743	81	1.5	243	4.5	41.2999992370605	1474	27.2999992370605	32	35.4000015258789	90.5999984741211	351	6.5	11.1999998092651	3251	60.2000007629395	161	4.55999994277954	12
f	19.3683673469388	31	MVAM	NA	23	30	1291	NA	NA	115	25.5	43	108	44	NA	NA	NA	NA	14.1000003814697	NA	0.300000011920929	NA	NA	1.79999995231628	NA	33	18	NA	401	27	6.40000009536743	38	0.600000023841858	38	0.600000023841858	41.5999984741211	1171	18.2999992370605	32.9000015258789	33.9000015258789	97	301	4.69999980926514	9.80000019073486	4851	75.8000030517578	349	4.28999996185303	11.6999998092651
f	27.0997732426304	58	MVAM	4	9	14	510	8.80000019073486	162	47	10.6999998092651	27	89	42	10.1999998092651	NA	10	79	13.1000003814697	60	0.699999988079071	3.90000009536743	91	2.20000004768372	139	96	14	79	303	29	4.59999990463257	NA	NA	NA	NA	NA	NA	NA	NA	NA	NA	NA	NA	NA	NA	NA	NA	NA	NA
m	35.2424391847469	50	LVAM	4.5	52	27	376	9.39999961853027	208	69	9.10000038146973	54	159	331	15.8999996185303	5.69999980926514	37	93	15.1000003814697	50	3.40000009536743	4.40000009536743	131	2.09999990463257	138	23	341	136	303	52	5.09999990463257	31	0.600000023841858	112	2.20000004768372	44.5999984741211	1234	24.2000007629395	28.2000007629395	33.9000015258789	83.1999969482422	551	10.8000001907349	11.1000003814697	3172	62.2000007629395	217	5.3600001335144	12.3000001907349
m	24.9506578947368	43	LVAM	4.59999990463257	15	21	382	9.39999961853027	215	112	17.7999992370605	33	130	111	17.6000003814697	8.15499973297119	12	92	14	63	1.39999997615814	4.5	137	2	139	41	585	59	315	41	5	30	0.600000023841858	70	1.39999997615814	41	2090	41.7999992370605	29.2999992370605	34.0999984741211	85.8000030517578	305	6.09999990463257	10.8999996185303	2505	50.0999984741211	188	4.78000020980835	12.3999996185303
f	23.1823146397816	43	MVAM	NA	NA	NA	NA	NA	NA	NA	NA	NA	NA	NA	NA	NA	NA	NA	NA	NA	NA	NA	NA	NA	NA	NA	NA	NA	NA	NA	NA	NA	NA	NA	NA	NA	NA	NA	NA	NA	NA	NA	NA	NA	NA	NA	NA	NA	NA
f	27.875696146135	49	MVAM	4.19999980926514	12	15	434	9.30000019073486	216	69	6.69999980926514	27	94	37	15.6999998092651	NA	14	84	13.5	84	0.200000002980232	3.79999995231628	132	2.09999990463257	140	66	34	50	366	26	6.5	NA	NA	NA	NA	NA	NA	NA	NA	NA	NA	NA	NA	NA	NA	NA	NA	NA	NA
m	34.9675605536332	42	SED	4.5	29	20	933	9.5	184	84	11.8999996185303	34.2999992370605	61	500	23.4099998474121	6.09999990463257	26	97	15.6999998092651	35	5.09999990463257	4.19999980926514	98	2	136	16	343	295	282	22	10.6000003814697	NA	NA	NA	NA	NA	NA	NA	NA	NA	NA	NA	NA	NA	NA	NA	NA	NA	NA
f	22.8049307958477	40	LVAM	4.09999990463257	15	17	217	9.10000038146973	153	134	8.30000019073486	20	156	50	13.3999996185303	NA	16	71	12.3999996185303	63	3.09999990463257	3.79999995231628	82	1.89999997615814	138	124	21	76	358	44	5.59999990463257	NA	NA	NA	NA	NA	NA	NA	NA	NA	NA	NA	NA	NA	NA	NA	NA	NA	NA
f	25.8599143361048	58	LVAM	NA	30	NA	1143	NA	NA	225	14.6000003814697	39	NA	83	NA	NA	NA	NA	11.1000003814697	NA	2.20000004768372	NA	NA	NA	NA	91	3	NA	NA	NA	NA	NA	NA	NA	NA	NA	NA	NA	NA	NA	NA	NA	NA	NA	NA	NA	NA	NA	NA
m	33.2437605554513	48	SED	4.90000009536743	18	21	291	10	206	103	6.80000019073486	28.2999992370605	102	105	20.1100006103516	5.59999990463257	20	61	14.6999998092651	55	0.800000011920929	4.69999980926514	119	2.40000009536743	140	28	347	115	342	30	4.19999980926514	NA	NA	NA	NA	NA	NA	NA	NA	NA	NA	NA	NA	NA	NA	NA	NA	NA	NA
m	24.3635790800252	37	LVAM	NA	NA	NA	NA	NA	NA	NA	NA	NA	NA	NA	NA	NA	NA	NA	NA	NA	NA	NA	NA	NA	NA	NA	NA	NA	NA	NA	NA	NA	NA	NA	NA	NA	NA	NA	NA	NA	NA	NA	NA	NA	NA	NA	NA	NA	NA
m	23.6252888048729	51	MVAM	NA	17	NA	492	NA	NA	279	15.1999998092651	41.2000007629395	NA	77	NA	9.19999980926514	NA	NA	14.3000001907349	NA	0.899999976158142	NA	NA	NA	NA	45	554	NA	NA	NA	4.30000019073486	40	0.899999976158142	160	3.70000004768372	48.7999992370605	1800	40.5	32.9000015258789	29.2999992370605	112.199996948242	500	10.8999996185303	10.1000003814697	1900	43.7999992370605	202	4.34999990463257	14.5
m	27.3073747419779	39	LVAM	NA	NA	NA	NA	NA	NA	NA	NA	NA	NA	NA	NA	NA	NA	NA	NA	NA	NA	NA	NA	NA	NA	NA	NA	NA	NA	NA	NA	NA	NA	NA	NA	NA	NA	NA	NA	NA	NA	NA	NA	NA	NA	NA	NA	NA	NA
f	21.7871900826446	46	MVAM	4.30000019073486	15	19	407	9.30000019073486	208	169	8.89999961853027	36	47	9	12.8999996185303	NA	9	82	12	78	0.400000005960464	4.30000019073486	110	2	140	55	13	96	379	12	7	91	1.29999995231628	168	2.40000009536743	36	3003	42.9000015258789	29.2000007629395	33.2999992370605	87.5999984741211	567	8.10000038146973	9.10000038146973	3171	45.2999992370605	422	4.1100001335144	13.5
f	21.6307692307692	32	LVAM	NA	21	NA	328	NA	NA	105	9.19999980926514	24	NA	25	NA	NA	NA	NA	12.6000003814697	NA	0.300000011920929	NA	NA	NA	NA	34	15	NA	NA	NA	NA	NA	NA	NA	NA	NA	NA	NA	NA	NA	NA	NA	NA	NA	NA	NA	NA	NA	NA
m	26.6057525951557	63	LVAM	4.30000019073486	21	21	1368	9.10000038146973	203	274	18.2000007629395	48.7000007629395	89	103	20.2199993133545	21.2000007629395	14	100	16.6000003814697	61	4	4.09999990463257	131	2.09999990463257	138	51	1161	53	309	29	4.5	20	0.400000005960464	40	0.899999976158142	55.7000007629395	800	17	30.2000007629395	29.7999992370605	101.300003051758	500	9.89999961853027	9.69999980926514	3300	71.5999984741211	175	5.5	15.1000003814697
f	21.453857421875	46	MVAM	4.69999980926514	25	28	563	9.30000019073486	179	173	12.3000001907349	27	131	62	24	NA	13	88	15.5	66	0.200000002980232	3.90000009536743	98	2	138	64	19	68	365	36	6.19999980926514	62	1	211	3.40000009536743	46.4000015258789	2226	35.9000015258789	30.3999996185303	33.4000015258789	91	446	7.19999980926514	10.5	3255	52.5	274	5.09999990463257	13.1000003814697
f	28.319091796875	28	SED	NA	9	NA	556	9.80000019073486	166	42	NA	30.2999992370605	NA	68	14	NA	NA	89	12.5	53	3.5	4	107	2.09999990463257	137	NA	32	80	NA	NA	5.69999980926514	NA	NA	NA	NA	NA	NA	NA	NA	NA	NA	NA	NA	NA	NA	NA	NA	NA	NA
f	23.7238292011019	41	MVAM	4.59999990463257	24	22	526	9.69999980926514	197	75	19.2000007629395	67	210	48	8.80000019073486	NA	13	85	14.8000001907349	61	0.300000011920929	4.40000009536743	113	2.09999990463257	138	65	27	118	262	80	4.19999980926514	21	0.5	197	4.69999980926514	43.5999984741211	1386	33	32.5	33.9000015258789	95.5999984741211	445	10.6000003814697	9.69999980926514	2150	51.2000007629395	226	4.55999994277954	11.8000001907349
f	20.6248771266541	45	MVAM	NA	27	NA	747	9.10000038146973	148	133	NA	36	NA	91	18.5	NA	NA	88	12.8999996185303	60	1.60000002384186	4.30000019073486	78	2	138	NA	32	49	NA	NA	5.80000019073486	23	0.400000005960464	35	0.600000023841858	42	1259	21.7000007629395	27.2000007629395	30.7999992370605	88.1999969482422	290	5	9.30000019073486	4193	72.3000030517578	214	4.76000022888184	14.8999996185303
m	24.4097222222222	35	LVAM	NA	NA	NA	NA	NA	NA	NA	NA	NA	NA	NA	NA	NA	NA	NA	NA	NA	NA	NA	NA	NA	NA	NA	NA	NA	NA	NA	NA	NA	NA	NA	NA	NA	NA	NA	NA	NA	NA	NA	NA	NA	NA	NA	NA	NA	NA
m	25.1018693551775	38	LVAM	NA	15	NA	526	9.69999980926514	228	234	NA	20	NA	212	13.6999998092651	NA	NA	96	13.8000001907349	50	0.899999976158142	4.19999980926514	163	2.09999990463257	140	NA	384	90	NA	NA	4.40000009536743	NA	NA	NA	NA	NA	NA	NA	NA	NA	NA	NA	NA	NA	NA	NA	NA	NA	NA
f	18.2882414151925	29	MVAM	4.40000009536743	12	14	394	9.69999980926514	148	65	8.39999961853027	32	136	20	15.5	NA	15	85	12.8000001907349	49	0.800000011920929	4.19999980926514	82	2.09999990463257	137	47	21	87	300	45	8.5	43	0.5	102	1.20000004768372	38.0999984741211	2100	24.7000007629395	30.7999992370605	33.5999984741211	91.5999984741211	587	6.90000009536743	10	5670	66.6999969482422	354	4.15999984741211	11.8999996185303
m	25.0337837837838	37	LVAM	NA	45	NA	425	NA	NA	108	9.89999961853027	53	NA	16	NA	9.60000038146973	NA	NA	14.3999996185303	NA	1.20000004768372	NA	NA	NA	NA	57	615	NA	NA	NA	NA	NA	NA	NA	NA	NA	NA	NA	NA	NA	NA	NA	NA	NA	NA	NA	NA	NA	NA
m	25.5375510204082	57	LVAM	NA	NA	NA	NA	NA	NA	NA	NA	NA	NA	NA	NA	NA	NA	NA	NA	NA	NA	NA	NA	NA	NA	NA	NA	NA	NA	NA	NA	NA	NA	NA	NA	NA	NA	NA	NA	NA	NA	NA	NA	NA	NA	NA	NA	NA	NA
m	23.0103154136084	39	LVAM	NA	NA	NA	NA	NA	NA	NA	NA	NA	NA	NA	NA	NA	NA	NA	NA	NA	NA	NA	NA	NA	NA	NA	NA	NA	NA	NA	NA	NA	NA	NA	NA	NA	NA	NA	NA	NA	NA	NA	NA	NA	NA	NA	NA	NA	NA
m	25.4954666666667	52	LVAM	4.09999990463257	13	19	447	9.30000019073486	155	115	12.3999996185303	26.6000003814697	134	148	6.36999988555908	6	35	86	15.3000001907349	67	0.400000005960464	4.80000019073486	73	1.89999997615814	138	28	362	110	302	44	5.40000009536743	NA	NA	NA	NA	NA	NA	NA	NA	NA	NA	NA	NA	NA	NA	NA	NA	NA	NA
f	23.2260665972945	45	MVAM	NA	21	NA	428	9.10000038146973	187	111	NA	50	NA	16	19.8999996185303	NA	NA	91	13	67	0.300000011920929	4.59999990463257	106	2.20000004768372	139	NA	16	99	NA	NA	5.80000019073486	NA	NA	NA	NA	NA	NA	NA	NA	NA	NA	NA	NA	NA	NA	NA	NA	NA	NA
m	21.8533921445075	37	MVAM	4.19999980926514	20	13	348	9.10000038146973	188	93	9.5	21	100	120	15.1999998092651	17.3999996185303	33	91	15.1000003814697	66	0.600000023841858	4.40000009536743	110	1.89999997615814	140	56	1001	58	301	33	5.5	28	0.5	116	2.09999990463257	46.5	1782	32.4000015258789	26.2999992370605	32.4000015258789	81.1999969482422	457	8.30000019073486	11	3119	56.7000007629395	180	5.73000001907349	14.5
m	22.4263464064552	48	LVAM	4.40000009536743	18	22	646	9.19999980926514	264	97	15.1000003814697	44.4000015258789	80	19	7.92999982833862	4.40000009536743	14	85	13.5	97	0.300000011920929	4.30000019073486	150	2.09999990463257	137	168	828	84	290	28	3.59999990463257	70	2	40	1.10000002384186	43.7999992370605	1000	27.3999996185303	31.8999996185303	30.7999992370605	103.5	400	9.80000019073486	11	2100	59.7000007629395	232	4.23000001907349	14.3999996185303
f	26.6287878787879	37	SED	4.40000009536743	15	17	444	9.39999961853027	190	39	9.69999980926514	32	118	55	19.2999992370605	NA	13	95	12.5	76	0.200000002980232	4.30000019073486	87	1.79999995231628	138	51	35	137	318	37	5.90000009536743	24	0.400000005960464	201	3.40000009536743	38.7000007629395	2266	38.4000015258789	29.2000007629395	32.2999992370605	90.5	348	5.90000009536743	7.30000019073486	3062	51.9000015258789	282	4.26999998092651	12.6999998092651
m	20.0857142857143	40	LVAM	NA	18	NA	444	9.5	143	123	NA	43	NA	99	24	NA	NA	90	14.6000003814697	61	0.200000002980232	4.69999980926514	70	2.20000004768372	139	NA	575	60	NA	NA	3.59999990463257	32	0.899999976158142	176	4.90000009536743	43.7000007629395	1228	34.0999984741211	31.7999992370605	33.4000015258789	95.3000030517578	396	11	9.19999980926514	1768	49.0999984741211	154	4.59000015258789	13.3000001907349
f	25.7905325443787	46	LVAM	4.40000009536743	39	31	579	9.39999961853027	156	172	12.8000001907349	61	83	18	14.8999996185303	NA	33	90	13.3999996185303	66	1.60000002384186	4.30000019073486	76	2.09999990463257	137	95	31	65	319	26	6.19999980926514	37	0.600000023841858	161	2.59999990463257	41.0999984741211	1934	31.2000007629395	29.2999992370605	32.5999984741211	89.6999969482422	477	7.69999980926514	9.30000019073486	3590	57.9000015258789	276	4.57999992370605	12.1999998092651
m	19.1209490740741	38	HVAM	4.59999990463257	32	24	1045	9.60000038146973	183	125	18.3999996185303	28.8999996185303	84	95	21.5499992370605	6.30000019073486	12	78	15.3000001907349	71	1.60000002384186	4.40000009536743	103	2.20000004768372	136	61	459	64	314	27	4.80000019073486	NA	NA	NA	NA	NA	NA	NA	NA	NA	NA	NA	NA	NA	NA	NA	NA	NA	NA
m	19.9338374291115	42	LVAM	4.40000009536743	15	16	340	9.80000019073486	186	117	8.80000019073486	26	223	25	24	11.8999996185303	19	78	14.3000001907349	60	0.300000011920929	4	110	2	138	54	719	82	312	71	7.19999980926514	36	0.5	223	3.09999990463257	42.9000015258789	2218	30.7999992370605	31.3999996185303	33.4000015258789	94	504	7	9.60000038146973	4219	58.5999984741211	277	4.57000017166138	13.6999998092651
m	23.6252888048729	52	LVAM	4.40000009536743	23	19	760	9.5	232	164	14.1999998092651	41	101	54	18.2000007629395	12.8999996185303	15	99	14.5	76	0.300000011920929	4.19999980926514	144	1.89999997615814	139	34	694	54	362	28	5.19999980926514	NA	NA	NA	NA	NA	NA	NA	NA	NA	NA	NA	NA	NA	NA	NA	NA	NA	NA
f	19.335469960958	54	MVAM	NA	20	NA	1988	NA	NA	88	15.6000003814697	53	NA	59	NA	NA	NA	NA	12.8000001907349	NA	0.800000011920929	NA	NA	NA	NA	25	13	NA	NA	NA	NA	NA	NA	NA	NA	NA	NA	NA	NA	NA	NA	NA	NA	NA	NA	NA	NA	NA	NA
f	18.9685207100592	56	LVAM	NA	NA	NA	NA	NA	NA	NA	NA	NA	NA	NA	NA	NA	NA	NA	NA	NA	NA	NA	NA	NA	NA	NA	NA	NA	NA	NA	NA	NA	NA	NA	NA	NA	NA	NA	NA	NA	NA	NA	NA	NA	NA	NA	NA	NA	NA
f	20.080810546875	38	MVAM	NA	11	NA	650	9.10000038146973	195	73	NA	37	NA	22	31.9500007629395	NA	NA	85	13.8000001907349	78	0.300000011920929	4.19999980926514	108	2.20000004768372	136	NA	71	64	NA	NA	4.59999990463257	NA	NA	NA	NA	NA	NA	NA	NA	NA	NA	NA	NA	NA	NA	NA	NA	NA	NA
f	27.4323621227888	43	LVAM	4.19999980926514	20	18	329	9.10000038146973	158	51	10.3999996185303	40	222	23	15.1000003814697	NA	11	79	13.8999996185303	59	2.09999990463257	4.59999990463257	85	2.20000004768372	136	36	39	56	379	59	4.80000019073486	53	1.10000002384186	91	1.89999997615814	41.4000015258789	1790	37.2999992370605	30.5	33.5999984741211	90.8000030517578	638	13.3000001907349	11.1999998092651	2227	46.4000015258789	239	4.55999994277954	12.6999998092651
m	21.9247048340388	60	LVAM	5.30000019073486	45	40	559	10.3000001907349	262	92	10	62.4000015258789	115	141	24.5	10.2749996185303	28	98	15.3999996185303	64	0.400000005960464	NA	182	2.20000004768372	138	56	828.599975585938	81	354	32	5.59999990463257	40	0.699999988079071	240	4.30000019073486	45.4000015258789	2040	36.4000015258789	29.3999996185303	33.9000015258789	86.8000030517578	470	8.39999961853027	10.6999998092651	2800	50	209	5.23000001907349	12.5
m	20.0119375573921	60	LVAM	4.40000009536743	20	22	731	9.19999980926514	214	122	22.3999996185303	41.2000007629395	84	27	18.1000003814697	4	18	66	14.3999996185303	76	0.5	5.59999990463257	108	2.20000004768372	140	108	487	148	422	20	6.30000019073486	70	1.10000002384186	210	3.29999995231628	48.9000015258789	1200	19.2000007629395	33	29.3999996185303	111.900001525879	500	7.09999990463257	12.3000001907349	4400	69	220	4.36999988555908	14.3000001907349
f	20.671864557808	40	MVAM	4.5	41	29	518	9.10000038146973	151	99	10.6000003814697	66.5	107	55	41.9799995422363	NA	20	88	13	82	0.699999988079071	3.90000009536743	62	2	135	134	22	35	305	35	2.90000009536743	30	1	140	4.80000019073486	43.2000007629395	1200	42.2000007629395	33.7000007629395	30.1000003814697	112	200	6.90000009536743	10.8000001907349	1300	45.0999984741211	175	3.85999989509583	13.1999998092651
m	30.8459183673469	55	SED	4.5	44	32	477	9.60000038146973	177	281	10.8999996185303	18.2000007629395	116	171	12.4099998474121	6	44	99	14.3999996185303	41	1.60000002384186	4.19999980926514	111	2.20000004768372	140	16	339	159	353	33	5.80000019073486	NA	NA	NA	NA	NA	NA	NA	NA	NA	NA	NA	NA	NA	NA	NA	NA	NA	NA
m	25.7994445546519	53	LVAM	4.90000009536743	66	83	722	10	185	1174	8.39999961853027	44	149	287	24	7.59999990463257	19	82	15.1999998092651	65	0.200000002980232	4.69999980926514	105	2.09999990463257	138	47	484	66	316	47	7.09999990463257	21	0.300000011920929	142	2	44.4000015258789	1761	24.7999992370605	34.7999992370605	34.2999992370605	101.400001525879	561	7.90000009536743	9.69999980926514	4615	65	198	4.36999988555908	13.1999998092651
m	22.3130331283475	25	LVAM	NA	14	NA	756	9.60000038146973	178	97	NA	33	NA	63	16.3999996185303	NA	NA	81	15.5	63	0.200000002980232	4	97	1.89999997615814	138	NA	758	92	NA	NA	4.80000019073486	NA	NA	NA	NA	NA	NA	NA	NA	NA	NA	NA	NA	NA	NA	NA	NA	NA	NA
m	26.6057525951557	57	LVAM	4.19999980926514	33	29	506	9.10000038146973	222	209	20.7000007629395	38	155	42	7	8.60000038146973	18	89	14.6000003814697	44	0.899999976158142	4	149	2.40000009536743	140	29	444	114	325	48	4.69999980926514	NA	NA	NA	NA	NA	NA	NA	NA	NA	NA	NA	NA	NA	NA	NA	NA	NA	NA
f	16.9806763285024	33	SED	NA	19	NA	703	NA	NA	277	6.09999990463257	41	NA	18	NA	NA	NA	NA	13.3999996185303	NA	0.300000011920929	NA	NA	NA	NA	44	2	NA	NA	NA	NA	NA	NA	NA	NA	NA	NA	NA	NA	NA	NA	NA	NA	NA	NA	NA	NA	NA	NA
f	21.453857421875	37	MVAM	NA	22	NA	1144	NA	NA	156	10.6000003814697	36	NA	14	NA	NA	NA	NA	13.6999998092651	NA	0.899999976158142	NA	NA	NA	NA	67	20	NA	NA	NA	NA	NA	NA	NA	NA	NA	NA	NA	NA	NA	NA	NA	NA	NA	NA	NA	NA	NA	NA
f	16.6422996878252	45	HVAM	NA	36	NA	919	NA	NA	163	17.1000003814697	99	NA	78	NA	NA	NA	NA	13.6000003814697	NA	1	NA	NA	NA	NA	124	8	NA	NA	NA	6.5	46	0.699999988079071	13	0.200000002980232	41.0999984741211	1346	20.7000007629395	32.7000007629395	33.0999984741211	98.6999969482422	436	6.69999980926514	7.80000019073486	4661	71.6999969482422	276	4.17000007629395	14.3000001907349
m	30.1053240740741	35	LVAM	4.5	20	20	335	9.80000019073486	162	208	10.8999996185303	23.5	102	110	2.4300000667572	2.29999995231628	18	91	14.1999998092651	39	2.29999995231628	4.09999990463257	105	1.89999997615814	138	31	203	101	323	32	5.40000009536743	NA	NA	NA	NA	NA	NA	NA	NA	NA	NA	NA	NA	NA	NA	NA	NA	NA	NA
f	20.9805363321799	38	MVAM	NA	13	22	518	NA	NA	95	12.5	43	132	22	NA	NA	NA	NA	14	NA	0.5	NA	NA	1.89999997615814	NA	62	18	NA	343	38	4.59999990463257	18	0.400000005960464	60	1.29999995231628	41.4000015258789	1168	25.3999996185303	31.3999996185303	33.7999992370605	92.8000030517578	368	8	12.1000003814697	2985	64.9000015258789	174	4.46000003814697	11.6999998092651
f	26.5179500520291	39	MVAM	NA	6	NA	712	9.19999980926514	178	122	NA	12	NA	30	14.3999996185303	NA	NA	80	12.6000003814697	68	3.59999990463257	4.30000019073486	100	1.89999997615814	138	NA	38	85	NA	NA	3.90000009536743	NA	NA	NA	NA	NA	NA	NA	NA	NA	NA	NA	NA	NA	NA	NA	NA	NA	NA
f	21.3606659729448	47	MVAM	4.40000009536743	21	27	440	9.10000038146973	194	198	20.3999996185303	37	91	34	2.29999995231628	NA	13	79	13.8999996185303	69	0.5	4.19999980926514	113	1.89999997615814	141	141	28	59	314	29	6.59999990463257	66	1	224	3.40000009536743	42.7999992370605	1643	24.8999996185303	30.2000007629395	32.4000015258789	93.0999984741211	376	5.69999980926514	10.8000001907349	4290	65	178	4.59999990463257	13.3999996185303
m	24.954211300147	51	LVAM	NA	21	NA	NA	NA	NA	NA	NA	27	NA	NA	NA	NA	NA	96	NA	NA	0.5	NA	NA	NA	NA	NA	595	NA	NA	NA	NA	NA	NA	NA	NA	NA	NA	NA	NA	NA	NA	NA	NA	NA	NA	NA	NA	NA	NA
m	29.983138266217	37	MVAM	NA	NA	NA	NA	NA	NA	NA	NA	NA	NA	NA	NA	NA	NA	NA	NA	NA	NA	NA	NA	NA	NA	NA	NA	NA	NA	NA	NA	NA	NA	NA	NA	NA	NA	NA	NA	NA	NA	NA	NA	NA	NA	NA	NA	NA	NA
m	27.3659169550173	44	LVAM	4.59999990463257	13	20	384.820007324219	9.72000026702881	164.865005493164	127	15.5299997329712	40.060001373291	128.492004394531	199	11.914999961853	9.39999961853027	11	81.0810012817383	15.1000003814697	52.1240005493164	0.699999988079071	4	102.317001342773	2.16499996185303	143	46	544.668029785156	52.2120018005371	279.329986572266	46	4.80000019073486	NA	NA	NA	NA	NA	NA	NA	NA	NA	NA	NA	NA	NA	NA	NA	NA	NA	NA
f	19.9668639053254	48	MVAM	4.5	17	24	308	9.39999961853027	184	81	14.5	29	87	67	12	NA	15	103	13.3000001907349	106	0.899999976158142	4.09999990463257	63	2	137	96	28	66	417	21	5.40000009536743	38	0.699999988079071	49	0.899999976158142	40.0999984741211	1328	24.6000003814697	30.7000007629395	33.2000007629395	92.5999984741211	454	8.39999961853027	10.1999998092651	3532	65.4000015258789	340	4.32999992370605	12.1000003814697
f	19.7495747599451	42	MVAM	4.69999980926514	21	31	455	9.89999961853027	178	138	16.7999992370605	45	133	41	23.3999996185303	NA	21	100	15.6000003814697	63	1.10000002384186	4.5	98	1.89999997615814	138	50	24	81	302	44	3.5	28	0.800000011920929	81	2.29999995231628	45.7000007629395	903	25.7999992370605	30.8999996185303	34.0999984741211	90.5	308	8.80000019073486	11.1000003814697	2181	62.2999992370605	277	5.05000019073486	12.3999996185303
f	21.831168158998	48	LVAM	4.40000009536743	15	19	352	9.10000038146973	169	65	13.3000001907349	27	95	50	20.2999992370605	NA	15	80	14.1999998092651	61	0.899999976158142	4.30000019073486	104	2.20000004768372	138	58	19	37	297	32	3.20000004768372	NA	NA	NA	NA	NA	NA	NA	NA	NA	NA	NA	NA	NA	NA	NA	NA	NA	NA
f	22.271349862259	35	LVAM	NA	NA	NA	NA	NA	NA	NA	NA	NA	NA	NA	NA	NA	NA	NA	NA	NA	NA	NA	NA	NA	NA	NA	NA	NA	NA	NA	NA	NA	NA	NA	NA	NA	NA	NA	NA	NA	NA	NA	NA	NA	NA	NA	NA	NA	NA
f	21.453857421875	46	MVAM	NA	NA	NA	NA	NA	NA	NA	NA	NA	NA	NA	NA	NA	NA	NA	NA	NA	NA	NA	NA	NA	NA	NA	NA	NA	NA	NA	NA	NA	NA	NA	NA	NA	NA	NA	NA	NA	NA	NA	NA	NA	NA	NA	NA	NA	NA
f	22.31201171875	36	MVAM	4.80000019073486	15	23	669	9.60000038146973	161	117	13.6000003814697	53.2999992370605	96	24	35.9300003051758	NA	13	77	14.3999996185303	69	0.699999988079071	4.40000009536743	80	2	138	60	37	56	470	20	9.39999961853027	90	1	590	6.30000019073486	46.5999984741211	2200	23.2999992370605	31.3999996185303	30.8999996185303	102	500	5.19999980926514	11.8000001907349	6000	63.9000015258789	328	4.57999992370605	13.1999998092651
f	27.5834453104004	42	LVAM	4.40000009536743	8	13	586	9.5	176	43	5.40000009536743	36	131	30	18.1000003814697	NA	12	87	13.6999998092651	74	1.39999997615814	4.19999980926514	95	2.29999995231628	138	89	38	57	344	38	4.59999990463257	NA	NA	NA	NA	NA	NA	NA	NA	NA	NA	NA	NA	NA	NA	NA	NA	NA	NA
f	21.6307692307692	35	MVAM	4.5	14	16	719	9.30000019073486	149	83	9.80000019073486	49	136	44	24	NA	15	85	14.3000001907349	74	0.300000011920929	4.19999980926514	61	2.09999990463257	138	69	23	48	386	35	5.59999990463257	39	0.699999988079071	78	1.39999997615814	42.2999992370605	1462	26.1000003814697	29.7999992370605	33.7999992370605	88.0999984741211	420	7.5	12.3000001907349	3601	64.3000030517578	146	4.80000019073486	12
f	32.5738471820004	50	LVAM	NA	9	NA	596	NA	NA	72	11.1999998092651	21.1000003814697	NA	42	NA	NA	NA	NA	13	NA	10.3999996185303	NA	NA	NA	NA	60	31	NA	NA	NA	NA	NA	NA	NA	NA	NA	NA	NA	NA	NA	NA	NA	NA	NA	NA	NA	NA	NA	NA
m	25.0877700617284	39	LVAM	NA	NA	NA	NA	NA	NA	NA	NA	NA	NA	NA	NA	NA	NA	NA	NA	NA	NA	NA	NA	NA	NA	NA	NA	NA	NA	NA	NA	NA	NA	NA	NA	NA	NA	NA	NA	NA	NA	NA	NA	NA	NA	NA	NA	NA	NA
m	24.4594082840237	52	MVAM	NA	22	NA	382	9.5	220	87	NA	21.2000007629395	NA	37	20.1800003051758	NA	NA	74	14.5	55	2.29999995231628	4.19999980926514	137	1.89999997615814	136	NA	568	107	NA	NA	5.5	NA	NA	NA	NA	NA	NA	NA	NA	NA	NA	NA	NA	NA	NA	NA	NA	NA	NA
m	25.3589891975309	35	LVAM	NA	NA	NA	NA	NA	NA	NA	NA	NA	NA	NA	NA	NA	NA	NA	NA	NA	NA	NA	NA	NA	NA	NA	NA	NA	NA	NA	NA	NA	NA	NA	NA	NA	NA	NA	NA	NA	NA	NA	NA	NA	NA	NA	NA	NA	NA
f	23.4010560146924	48	MVAM	4.19999980926514	21	23	746	8.89999961853027	157	79	15.8000001907349	37.2999992370605	53	32	21.3099994659424	NA	20	86	14.1000003814697	76	0.800000011920929	4	70	2.09999990463257	141	122	30	55	336	16	3.20000004768372	70	2.20000004768372	170	5.30000019073486	46	1200	36.5	31	30.7000007629395	101.099998474121	400	12.3999996185303	11.3999996185303	1400	43.2999992370605	226	4.55000019073486	13.5
f	19.1955471539593	36	MVAM	NA	13	NA	298	NA	NA	56	29.2999992370605	40	NA	16	NA	NA	NA	NA	13.8000001907349	NA	0.300000011920929	NA	NA	NA	NA	518	35	NA	NA	NA	NA	NA	NA	NA	NA	NA	NA	NA	NA	NA	NA	NA	NA	NA	NA	NA	NA	NA	NA
f	18.5978835978836	32	MVAM	4.59999990463257	13	20	682	9.39999961853027	203	91	21.1000003814697	37	148	41	22.5	NA	16	74	14.1000003814697	79	0.400000005960464	4	110	2.09999990463257	140	58	34	57	371	40	5.19999980926514	88	1.70000004768372	192	3.70000004768372	41	1768	34	30.7000007629395	34.4000015258789	89.0999984741211	374	7.19999980926514	11.3000001907349	2777	53.4000015258789	232	4.59999990463257	11.8999996185303
f	21.9247048340388	33	MVAM	4.30000019073486	61	59	560	9.39999961853027	178	133	13.6999998092651	66	34	5	22.6000003814697	NA	24	89	11.3999996185303	66	0.5	4.19999980926514	100	1.79999995231628	137	155	27	40	341	10	3.70000004768372	30	0.800000011920929	96	2.59999990463257	34.4000015258789	1436	38.7999992370605	27.2999992370605	33.0999984741211	82.5	185	5	6.90000009536743	1954	52.7999992370605	330	4.17000007629395	15.8000001907349
f	36.04248046875	45	MVAM	NA	18	NA	899	NA	NA	83	6.80000019073486	35	NA	56	NA	NA	NA	NA	12.6000003814697	NA	1.39999997615814	NA	NA	NA	NA	54	18	NA	NA	NA	NA	NA	NA	NA	NA	NA	NA	NA	NA	NA	NA	NA	NA	NA	NA	NA	NA	NA	NA
f	21.254724111867	38	LVAM	NA	15	NA	482	9.19999980926514	218	144	NA	24	NA	56	12.6000003814697	NA	NA	79	13.3999996185303	82	1	3.79999995231628	120	1.89999997615814	138	NA	27	83	NA	NA	5	NA	NA	NA	NA	NA	NA	NA	NA	NA	NA	NA	NA	NA	NA	NA	NA	NA	NA
m	25.8244897959184	53	LVAM	4.59999990463257	14	14	321	9.69999980926514	195	104	9.5	36	90	47	12.6999998092651	11.5179996490479	13	94	14.3999996185303	74	0.699999988079071	4.19999980926514	107	1.79999995231628	137	89	1090	48	336	27	4.19999980926514	59	1.39999997615814	538	12.8000001907349	44.9000015258789	1277	30.3999996185303	31.2999992370605	32.0999984741211	97.5999984741211	294	7	10.6000003814697	2033	48.4000015258789	202	4.59999990463257	12.1000003814697
f	27.4058810425485	40	LVAM	4	19	16	385	9.60000038146973	214	47	8.69999980926514	22	58	29	7.90000009536743	NA	9	85	14.1000003814697	64	4	NA	136	2	142	107	30	70	316	18	5.40000009536743	0	0.600000023841858	100	1.60000002384186	44.5999984741211	1400	25.1000003814697	31.8999996185303	31.7000007629395	100.800003051758	300	5.59999990463257	NA	3600	67.0999984741211	232	4.42999982833862	NA
m	27.1940091251736	35	LVAM	4.40000009536743	19	98	611	9.80000019073486	264	5847	19.2000007629395	27	122	98	9.75	8.89999961853027	15	89	13.1999998092651	60	0.600000023841858	4.19999980926514	190	2	139	47	547	118	306	40	4.5	NA	NA	NA	NA	NA	NA	NA	NA	NA	NA	NA	NA	NA	NA	NA	NA	NA	NA
f	18.457256878807	50	MVAM	NA	NA	NA	NA	10.1000003814697	226	501	NA	62	NA	28	17.3999996185303	NA	NA	93	13.6999998092651	89	NA	NA	118	2	NA	NA	NA	91	NA	NA	3.20000004768372	42	1.29999995231628	80	2.5	40.5999984741211	1136	35.5	33	33.7000007629395	97.8000030517578	333	10.3999996185303	11.6000003814697	1610	50.2999992370605	222	4.15000009536743	11.8999996185303
f	20.524437716263	32	LVAM	NA	NA	NA	NA	NA	NA	NA	NA	NA	NA	NA	NA	NA	NA	NA	NA	NA	NA	NA	NA	NA	NA	NA	NA	NA	NA	NA	NA	NA	NA	NA	NA	NA	NA	NA	NA	NA	NA	NA	NA	NA	NA	NA	NA	NA	NA
f	19.8711063372718	44	MVAM	4.69999980926514	15	20	680	9.39999961853027	164	69	15.6999998092651	44	130	31	24	NA	14	86	13.3000001907349	84	0.400000005960464	4.19999980926514	69	2.09999990463257	136	94	17	38	441	29	7	21	0.300000011920929	140	2	38.5999984741211	2037	29.1000003814697	31.2999992370605	34.5	90.8000030517578	595	8.5	11.8000001907349	4207	60.0999984741211	243	4.25	11.8000001907349
m	25.0337837837838	49	LVAM	4.80000019073486	17	15	425	9.80000019073486	176	64	13.8999996185303	36	120	175	19	12	8	88	15.8000001907349	51	0.200000002980232	4.19999980926514	105	2.20000004768372	137	44	676	95	287	42	6.80000019073486	NA	NA	NA	NA	NA	NA	NA	NA	NA	NA	NA	NA	NA	NA	NA	NA	NA	NA
m	27.1940091251736	40	LVAM	NA	23	NA	556	9.89999961853027	206	482	NA	33.2000007629395	NA	176	16.8299999237061	NA	NA	92	15.3000001907349	46	6.69999980926514	3.79999995231628	132	1.79999995231628	NA	NA	563	136	NA	NA	6.40000009536743	NA	NA	NA	NA	NA	NA	NA	NA	NA	NA	NA	NA	NA	NA	NA	NA	NA	NA
f	20.4828303850156	43	MVAM	NA	NA	NA	NA	9.19999980926514	202	340	NA	38	NA	16	12.3999996185303	NA	NA	89	14.1999998092651	70	NA	NA	120	2.09999990463257	NA	NA	NA	62	NA	NA	NA	NA	NA	NA	NA	NA	NA	NA	NA	NA	NA	NA	NA	NA	NA	NA	NA	NA	NA
f	18.3029585798817	37	MVAM	4.40000009536743	34	28	1042	10.1999998092651	209	93	19.7999992370605	65	59	20	24	NA	19	79	13.8999996185303	86	0.300000011920929	4.90000009536743	109	2.29999995231628	139	47	18	48	371	16	5.40000009536743	59	1.10000002384186	81	1.5	41	1625	30.1000003814697	31.7000007629395	33.9000015258789	93.4000015258789	427	7.90000009536743	11.1000003814697	3208	59.4000015258789	277	4.3899998664856	12.6000003814697
f	20.8995638200184	59	MVAM	4.90000009536743	22	35	1431	9.80000019073486	243	189	19.3999996185303	37.5999984741211	96	33	29.1299991607666	NA	21	77	14.3000001907349	93	0.800000011920929	4.40000009536743	124	2	138	146	22	128	435	22	5	40	0.800000011920929	80	1.60000002384186	47.7999992370605	2800	56.5999984741211	30.7000007629395	29.8999996185303	102.599998474121	300	6.80000019073486	11.3000001907349	1700	34	323	4.65999984741211	13.1999998092651
f	28.3467741935484	53	SED	NA	NA	NA	NA	NA	NA	NA	NA	NA	NA	NA	NA	NA	NA	NA	NA	NA	NA	NA	NA	NA	NA	NA	NA	NA	NA	NA	NA	NA	NA	NA	NA	NA	NA	NA	NA	NA	NA	NA	NA	NA	NA	NA	NA	NA	NA
m	30.4945777777778	53	LVAM	4.19999980926514	20	20	400	9.89999961853027	112	146	7.80000019073486	101	121	99	11.1000003814697	14.3030004501343	10	84	16.2999992370605	40	2.09999990463257	NA	57	1.89999997615814	140	33	1008	73	315	38	7.30000019073486	37	0.5	168	2.29999995231628	48.7999992370605	2183	29.8999996185303	29.5	33.4000015258789	88.4000015258789	672	9.19999980926514	9.30000019073486	4241	58.0999984741211	403	5.51999998092651	12.3000001907349
m	22.9180169753086	40	LVAM	NA	17	NA	666	NA	NA	145	12.8999996185303	54	NA	246	NA	8.39999961853027	NA	NA	14.6000003814697	NA	0.200000002980232	NA	NA	NA	NA	33	449	NA	NA	NA	NA	NA	NA	NA	NA	NA	NA	NA	NA	NA	NA	NA	NA	NA	NA	NA	NA	NA	NA
f	21.9632149155959	43	MVAM	4.19999980926514	15	12	183	9	162	59	9.10000038146973	8	145	31	11.1000003814697	NA	11	96	13.6000003814697	51	1	4.19999980926514	107	2	136	36	19	62	343	42	7.19999980926514	NA	NA	NA	NA	NA	NA	NA	NA	NA	NA	NA	NA	NA	NA	NA	NA	NA	NA
f	19.4676923076923	47	LVAM	NA	10	NA	NA	NA	NA	NA	NA	35	NA	NA	NA	NA	NA	86	NA	NA	1.29999995231628	NA	NA	NA	NA	NA	NA	NA	NA	NA	NA	NA	NA	NA	NA	NA	NA	NA	NA	NA	NA	NA	NA	NA	NA	NA	NA	NA	NA
m	27.1940091251736	37	LVAM	4.69999980926514	29	20	1107	9.89999961853027	179	211	14	38.7000007629395	109	122	18.7700004577637	9.39999961853027	21	87	15.6000003814697	68	0.200000002980232	4.69999980926514	98	1.89999997615814	138	76	677	76	319	34	5.80000019073486	NA	NA	NA	NA	NA	NA	NA	NA	NA	NA	NA	NA	NA	NA	NA	NA	NA	NA
f	20.1170655567118	55	MVAM	4.30000019073486	11	15	962	9.30000019073486	202	78	11.3999996185303	53	141	39	13.8000001907349	NA	10	78	13.3000001907349	94	1.20000004768372	4	95	1.89999997615814	138	55	14	52	338	42	4.40000009536743	31	0.699999988079071	304	6.90000009536743	39.7000007629395	1461	33.2000007629395	32.2000007629395	33.5	96.0999984741211	251	5.69999980926514	9.69999980926514	2354	53.5	195	4.13000011444092	12.3999996185303
m	22.707730006683	60	MVAM	5	17	17	690	9.69999980926514	265	107	9.80000019073486	41	141	158	11.1000003814697	8.80000019073486	33	90	13.5	120	0.200000002980232	4.09999990463257	128	2.29999995231628	140	66	606	78	298	47	4	72	1.79999995231628	212	5.30000019073486	40.0999984741211	1936	48.4000015258789	29.2999992370605	33.7000007629395	87.1999969482422	292	7.30000019073486	9.80000019073486	1488	37.2000007629395	203	4.59999990463257	13
m	24.6767346938776	49	LVAM	NA	NA	NA	NA	NA	NA	NA	NA	NA	NA	NA	NA	NA	NA	NA	NA	NA	NA	NA	NA	NA	NA	NA	NA	NA	NA	NA	NA	NA	NA	NA	NA	NA	NA	NA	NA	NA	NA	NA	NA	NA	NA	NA	NA	NA	NA
f	20.4660355029586	39	MVAM	NA	19	NA	536	NA	NA	191	15.6999998092651	42	NA	32	NA	NA	NA	NA	15.5	NA	0.800000011920929	NA	NA	NA	NA	43	9	NA	NA	NA	12.3000001907349	86	0.699999988079071	308	2.5	46.2999992370605	2362	19.2000007629395	31.7999992370605	33.5	95.0999984741211	627	5.09999990463257	9.30000019073486	8918	72.5	1142	4.86999988555908	12.5
m	25.8244897959184	47	MVAM	4.19999980926514	14	23	417	9	187	222	16	19	56	210	10.1999998092651	10	12	93	15.1999998092651	54	0.200000002980232	4.40000009536743	126	2.09999990463257	140	21	523	53	261	21	5.30000019073486	NA	NA	NA	NA	NA	NA	NA	NA	NA	NA	NA	NA	NA	NA	NA	NA	NA	NA
f	18.5978835978836	34	HVAM	4.5	14	20	324	9.5	171	94	14.3999996185303	51	92	34	17.7999992370605	NA	14	91	13.8999996185303	92	2.40000009536743	4.40000009536743	60	2.20000004768372	138	228	22	100	463	20	6.40000009536743	19	0.300000011920929	51	0.800000011920929	41.5	1850	28.8999996185303	29.3999996185303	33.5	87.9000015258789	442	6.90000009536743	10.8999996185303	4038	63.0999984741211	287	4.71999979019165	12.3999996185303
m	25.6756756756757	64	MVAM	4.19999980926514	38	29	422	9.39999961853027	233	189	5.59999990463257	37	102	102	12.8999996185303	5.5	24	91	16.1000003814697	36	1.29999995231628	4.59999990463257	174	2.20000004768372	138	19	323	158	368	28	6.69999980926514	NA	NA	NA	NA	NA	NA	NA	NA	NA	NA	NA	NA	NA	NA	NA	NA	NA	NA
m	21.5675675675676	37	LVAM	4.59999990463257	18	22	727	9.60000038146973	157	289	17.5	40	142	39	16.2999992370605	10.0839996337891	11	87	15.6000003814697	52	0.5	4.19999980926514	92	2.20000004768372	137	65	849	51	307	46	4	88	2.20000004768372	380	9.5	45.0999984741211	1752	43.7999992370605	33.2999992370605	34.5999984741211	96.4000015258789	536	13.3999996185303	10.3000001907349	1244	31.1000003814697	234	4.67999982833862	12.6000003814697
m	30.3415274910865	41	LVAM	4.90000009536743	23	21	444	9.60000038146973	168	341	13.6999998092651	26	156	230	16.5	4.09999990463257	18	119	15.8000001907349	35	1.5	4.40000009536743	116	1.89999997615814	139	11	246	83	297	53	6.80000019073486	NA	NA	NA	NA	NA	NA	NA	NA	NA	NA	NA	NA	NA	NA	NA	NA	NA	NA
f	26.4844489795918	31	LVAM	NA	NA	NA	NA	9.19999980926514	192	454	NA	40	NA	18	9.5	NA	NA	84	14.6999998092651	84	NA	NA	93	1.70000004768372	NA	NA	NA	74	NA	NA	NA	NA	NA	NA	NA	NA	NA	NA	NA	NA	NA	NA	NA	NA	NA	NA	NA	NA	NA
f	32.2363315696649	36	LVAM	4.59999990463257	18	20	745	9.80000019073486	190	83	8.10000038146973	25	274	88	21.2000007629395	NA	11	80	14.6999998092651	74	1.5	4.80000019073486	113	2	141	47	46	66	348	79	4.19999980926514	NA	NA	NA	NA	NA	NA	NA	NA	NA	NA	NA	NA	NA	NA	NA	NA	NA	NA
f	24.1266272189349	45	MVAM	4.19999980926514	17	33	535	9	170	260	9.60000038146973	32	92	23	8.69999980926514	NA	14	84	14.3999996185303	81	4.69999980926514	4.40000009536743	73	2.20000004768372	133	63	18	76	331	28	5.30000019073486	42	0.800000011920929	292	5.5	42.7000007629395	2056	38.7999992370605	33	33.7000007629395	97.9000015258789	350	6.59999990463257	11.3000001907349	2560	48.2999992370605	196	4.3600001335144	11.6999998092651
f	23.3855102040816	35	LVAM	NA	19	NA	1004	NA	NA	144	20	47.0999984741211	NA	18	NA	NA	NA	NA	13.1999998092651	NA	0.800000011920929	NA	NA	NA	NA	50	24	NA	NA	NA	3.79999995231628	80	2.09999990463257	410	10.8000001907349	43.7999992370605	1500	40.4000015258789	31.7999992370605	30.1000003814697	106	500	12.1000003814697	12	1300	34.0999984741211	161	4.15000009536743	13.1999998092651
f	20.4828303850156	32	LVAM	4.30000019073486	15	18	594	9.69999980926514	131	73	18.7999992370605	48	70	15	23.7999992370605	NA	10	93	12.8000001907349	58	0.699999988079071	4.59999990463257	63	2.20000004768372	141	84	28	50	404	17	3.90000009536743	NA	NA	NA	NA	NA	NA	NA	NA	NA	NA	NA	NA	NA	NA	NA	NA	NA	NA
m	22.0447664359862	59	LVAM	4.59999990463257	18	19	864	9.80000019073486	196	89	18.8999996185303	33	156	32	8.19999980926514	10.8999996185303	16	84	15.3000001907349	60	0.300000011920929	4.09999990463257	118	2	139	50	656	91	388	40	3.5	0	0	81	2.29999995231628	47.2999992370605	879	25.1000003814697	32	32.2999992370605	99.1999969482422	238	6.80000019073486	11.8000001907349	2303	65.8000030517578	101	4.76999998092651	14.1999998092651
f	22.826904296875	32	LVAM	NA	NA	NA	NA	NA	NA	NA	NA	NA	NA	NA	NA	NA	NA	NA	NA	NA	NA	NA	NA	NA	NA	NA	NA	NA	NA	NA	NA	NA	NA	NA	NA	NA	NA	NA	NA	NA	NA	NA	NA	NA	NA	NA	NA	NA	NA
m	39.9210526315789	51	LVAM	4.19999980926514	35	27	465	9	205	283	7.69999980926514	25	158	91	17.5	8	15	116	15.3000001907349	33	1.60000002384186	3.70000004768372	152	2.29999995231628	137	12	414	125	275	57	5.59999990463257	NA	NA	NA	NA	NA	NA	NA	NA	NA	NA	NA	NA	NA	NA	NA	NA	NA	NA
m	27.4058810425485	43	LVAM	NA	NA	NA	NA	NA	NA	NA	NA	NA	NA	NA	NA	NA	NA	NA	NA	NA	NA	NA	NA	NA	NA	NA	NA	NA	NA	NA	NA	NA	NA	NA	NA	NA	NA	NA	NA	NA	NA	NA	NA	NA	NA	NA	NA	NA	NA
m	33.715306122449	44	SED	NA	NA	NA	NA	10	187	129	NA	31	NA	1111	12.8000001907349	NA	NA	93	15.8999996185303	41	NA	NA	112	2.20000004768372	NA	NA	NA	219	NA	NA	5.90000009536743	83	1.39999997615814	142	2.40000009536743	46.5999984741211	2649	44.9000015258789	31.5	34.0999984741211	92.3000030517578	584	9.89999961853027	10.5	2443	41.4000015258789	266	5.05000019073486	12.5
m	23.3721562150354	52	MVAM	NA	14	NA	713	9.5	167	104	NA	42	NA	99	21.2000007629395	NA	NA	95	14.8000001907349	61	0.699999988079071	4.19999980926514	92	1.70000004768372	140	NA	484	72	NA	NA	5.59999990463257	56	1	179	3.20000004768372	42.5999984741211	1534	27.3999996185303	32.5999984741211	34.7000007629395	94	403	7.19999980926514	8.69999980926514	3427	61.2000007629395	182	4.53000020980835	12.5
f	19.874853515625	43	MVAM	NA	NA	NA	NA	NA	NA	NA	NA	NA	NA	NA	NA	NA	NA	NA	NA	NA	NA	NA	NA	NA	NA	NA	NA	NA	NA	NA	NA	NA	NA	NA	NA	NA	NA	NA	NA	NA	NA	NA	NA	NA	NA	NA	NA	NA	NA
f	21.0314776274714	34	MVAM	4.5	19	19	497	8.80000019073486	141	223	9.60000038146973	27	40	29	18.8999996185303	NA	10	90	13.1000003814697	48	2.5	4.19999980926514	80	2.09999990463257	139	53	21	45	333	12	5.5	61	1.10000002384186	182	3.29999995231628	39.7000007629395	1562	28.3999996185303	31.3999996185303	33	95.1999969482422	446	8.10000038146973	10.1999998092651	3251	59.0999984741211	316	4.17000007629395	12.8000001907349
f	19.3250612608599	53	LVAM	NA	22	NA	1473	9.10000038146973	164	127	NA	31	NA	25	19.6000003814697	NA	NA	70	12.1000003814697	99	0.200000002980232	3.79999995231628	64	1.89999997615814	133	NA	13	54	NA	NA	3.20000004768372	NA	NA	NA	NA	NA	NA	NA	NA	NA	NA	NA	NA	NA	NA	NA	NA	NA	NA
f	26.1233136094675	48	LVAM	NA	53	NA	400	NA	NA	612	25.1000003814697	56	NA	149	NA	NA	NA	NA	13.1000003814697	NA	4.80000019073486	NA	NA	NA	NA	119	19	NA	NA	NA	NA	NA	NA	NA	NA	NA	NA	NA	NA	NA	NA	NA	NA	NA	NA	NA	NA	NA	NA
m	28.3503465658475	65	LVAM	4.19999980926514	36	42	518	9.10000038146973	201	753	15.1999998092651	41	85	194	16.8999996185303	9.19999980926514	14	107	15.8000001907349	58	0.400000005960464	4	139	1.89999997615814	137	34	523	79	323	26	4.59999990463257	NA	NA	NA	NA	NA	NA	NA	NA	NA	NA	NA	NA	NA	NA	NA	NA	NA	NA
f	30.0681666295389	55	LVAM	4.19999980926514	14	15	622	8.89999961853027	151	48	9.80000019073486	61	175	78	23.3999996185303	NA	13	92	14.5	85	1.70000004768372	4.19999980926514	68	2.40000009536743	138	48	28	42	335	52	5.09999990463257	NA	NA	NA	NA	NA	NA	NA	NA	NA	NA	NA	NA	NA	NA	NA	NA	NA	NA
f	25.821854912764	39	LVAM	4.30000019073486	23	21	321	9.19999980926514	253	143	17.1000003814697	20.7000007629395	107	237	22.0300006866455	NA	17	87	13.1999998092651	79	5.30000019073486	4	167	2	136	119	32	69	353	30	5.69999980926514	NA	NA	NA	NA	NA	NA	NA	NA	NA	NA	NA	NA	NA	NA	NA	NA	NA	NA
f	22.4945369406868	37	SED	4.09999990463257	8	13	752	9.69999980926514	156	154	4.09999990463257	50.5999984741211	95	35	5.09000015258789	NA	12	84	12.8000001907349	54	0.899999976158142	3.79999995231628	94	1.70000004768372	135	90	47	35	374	25	6	NA	NA	NA	NA	NA	NA	NA	NA	NA	NA	NA	NA	NA	NA	NA	NA	NA	NA
f	20.671864557808	39	LVAM	4.40000009536743	12	20	1873	9.39999961853027	181	67	16.6000003814697	41	63	116	24	NA	10	91	12.3999996185303	59	0.5	4.40000009536743	106	1.79999995231628	136	102	13	71	240	26	5.40000009536743	59	1.10000002384186	103	1.89999997615814	37.7000007629395	1561	28.8999996185303	31	32.9000015258789	94.3000030517578	335	6.19999980926514	10.6000003814697	3343	61.9000015258789	258	4	12.1000003814697
m	39.1293845830708	36	LVAM	NA	NA	NA	NA	NA	NA	NA	NA	NA	NA	NA	NA	NA	NA	NA	NA	NA	NA	NA	NA	NA	NA	NA	NA	NA	NA	NA	NA	NA	NA	NA	NA	NA	NA	NA	NA	NA	NA	NA	NA	NA	NA	NA	NA	NA	NA
f	39.442883379247	61	SED	4.19999980926514	34	26	690	9.19999980926514	147	73	18	10.8000001907349	68	56	13.0200004577637	NA	15	91	13.8000001907349	39	8.69999980926514	4.69999980926514	85	2	142	68	28	115	285	24	4.80000019073486	40	0.800000011920929	280	5.80000019073486	43.2999992370605	1400	29.6000003814697	27.8999996185303	31.8999996185303	88	400	8.39999961853027	10.8000001907349	2600	55	197	4.94000005722046	13.5
f	21.6258034894399	47	MVAM	NA	NA	NA	NA	9.10000038146973	174	103	NA	39	NA	56	24	NA	NA	91	13.6000003814697	66	NA	NA	98	2.09999990463257	NA	NA	NA	48	NA	NA	5.69999980926514	17	0.300000011920929	103	1.79999995231628	41.2999992370605	1123	19.7000007629395	31.3999996185303	32.9000015258789	95.5999984741211	331	5.80000019073486	8.80000019073486	4127	72.4000015258789	243	4.32000017166138	14.1000003814697
f	19.1955471539593	47	LVAM	4.5	NA	NA	NA	NA	166	NA	NA	NA	154	NA	NA	NA	15	81	14.1000003814697	56	NA	NA	95	NA	NA	NA	NA	67	362	43	6.30000019073486	32	0.5	107	1.70000004768372	43	1304	20.7000007629395	29.1000003814697	32.7999992370605	88.6999969482422	630	10	12.1000003814697	4227	67.0999984741211	185	4.84999990463257	12.8999996185303
m	28.2863905325444	29	LVAM	NA	NA	NA	NA	NA	NA	NA	NA	NA	NA	NA	NA	NA	NA	NA	NA	NA	NA	NA	NA	NA	NA	NA	NA	NA	NA	NA	NA	NA	NA	NA	NA	NA	NA	NA	NA	NA	NA	NA	NA	NA	NA	NA	NA	NA	NA
f	20.3724048442907	39	SED	4.5	9	12	356	9.10000038146973	132	59	10.1999998092651	40	113	20	9.39999961853027	NA	9	83	12.8000001907349	55	0.200000002980232	NA	66	2	138	NA	43	55	266	43	5.19999980926514	NA	NA	NA	NA	NA	NA	NA	NA	NA	NA	NA	NA	NA	NA	NA	NA	NA	NA
m	21.1824324324324	45	MVAM	NA	18	NA	963	9.80000019073486	181	217	NA	31.7999992370605	NA	69	19.2399997711182	NA	NA	88	14.6000003814697	68	0.600000023841858	4.5	107	2.09999990463257	134	NA	440	68	NA	NA	4.59999990463257	NA	NA	NA	NA	NA	NA	NA	NA	NA	NA	NA	NA	NA	NA	NA	NA	NA	NA
f	34.326171875	65	SED	NA	NA	NA	NA	NA	NA	NA	NA	NA	NA	NA	NA	NA	NA	NA	NA	NA	NA	NA	NA	NA	NA	NA	NA	NA	NA	NA	NA	NA	NA	NA	NA	NA	NA	NA	NA	NA	NA	NA	NA	NA	NA	NA	NA	NA	NA
f	22.6681632653061	48	MVAM	4.69999980926514	24	31	381	9.89999961853027	209	202	14.3000001907349	30	91	34	11.8000001907349	NA	14	80	14	79	2.59999990463257	4.30000019073486	114	2.20000004768372	138	128	37	66	350	26	4.5	32	0.699999988079071	117	2.59999990463257	41.5	1665	37	30.7000007629395	33.7000007629395	91	405	9	11.5	2282	50.7000007629395	229	4.55999994277954	11.8000001907349
f	23.9115646258503	43	LVAM	NA	15	NA	556	9.30000019073486	205	55	NA	30.3999996185303	NA	26	11.039999961853	NA	NA	58	13.6000003814697	86	5.59999990463257	4.09999990463257	99	2.09999990463257	137	NA	63	200	NA	NA	9	NA	NA	NA	NA	NA	NA	NA	NA	NA	NA	NA	NA	NA	NA	NA	NA	NA	NA
f	23.0209400757407	41	MVAM	4.5	23	31	605	9.5	175	134	9.19999980926514	35	185	34	14.5	NA	12	92	13.8999996185303	62	0.5	4.40000009536743	91	2.20000004768372	137	75	26	105	355	52	3.90000009536743	NA	NA	NA	NA	NA	NA	NA	NA	NA	NA	NA	NA	NA	NA	NA	NA	NA	NA
f	19.1372222222222	47	MVAM	4.09999990463257	13	15	486	9.5	172	111	11.6000003814697	24	107	18	17.7999992370605	NA	11	82	13.6000003814697	73	0.200000002980232	4.30000019073486	89	2	137	93	60	51	345	31	5.30000019073486	42	0.800000011920929	127	2.40000009536743	41.2000007629395	1463	27.6000003814697	30.7000007629395	33	92.9000015258789	456	8.60000038146973	9.30000019073486	3212	60.5999984741211	247	4.42999982833862	13.1999998092651
m	NA	44	LVAM	4.69999980926514	16	17	736	9.89999961853027	185	69	14.6999998092651	25.7000007629395	93	162	16.4699993133545	4.69999980926514	25	105	13.6000003814697	54	23.5	4.19999980926514	112	2.20000004768372	137	22	292	95	365	25	7.40000009536743	20	0.300000011920929	250	3.40000009536743	42.0999984741211	2100	28.3999996185303	28.8999996185303	32.2999992370605	89.5999984741211	400	5.59999990463257	10.1999998092651	4600	61.9000015258789	287	4.69999980926514	12.3999996185303
m	24.4048799841301	39	LVAM	NA	35	NA	497	10	190	524	NA	24.7999992370605	NA	153	19.8899993896484	NA	NA	79	13.5	84	1.10000002384186	4.59999990463257	96	2.09999990463257	138	NA	450	43	NA	NA	8	NA	NA	NA	NA	NA	NA	NA	NA	NA	NA	NA	NA	NA	NA	NA	NA	NA	NA
m	25.821854912764	57	SED	NA	NA	NA	NA	9.60000038146973	191	93	NA	17	NA	432	12.6000003814697	NA	NA	87	13.8999996185303	48	NA	NA	131	2.20000004768372	NA	NA	NA	93	NA	NA	NA	NA	NA	NA	NA	NA	NA	NA	NA	NA	NA	NA	NA	NA	NA	NA	NA	NA	NA
f	19.366391184573	34	MVAM	NA	NA	NA	NA	NA	NA	NA	NA	NA	NA	NA	NA	NA	NA	NA	NA	NA	NA	NA	NA	NA	NA	NA	NA	NA	NA	NA	NA	NA	NA	NA	NA	NA	NA	NA	NA	NA	NA	NA	NA	NA	NA	NA	NA	NA	NA
f	20.0857142857143	49	LVAM	4.09999990463257	9	14	214	8.89999961853027	164	74	30.2999992370605	18.7000007629395	89	42	14.9899997711182	NA	11	101	12.8000001907349	85	0.200000002980232	3.79999995231628	63	1.79999995231628	143	97	68	90	322	28	8.19999980926514	NA	NA	NA	NA	NA	NA	NA	NA	NA	NA	NA	NA	NA	NA	NA	NA	NA	NA
f	25.0568055246157	32	LVAM	4.59999990463257	50	40	961	9.89999961853027	212	339	16.2999992370605	35	57	9	19.2800006866455	NA	49	78	14.5	97	2.20000004768372	4.5	101	2.09999990463257	138	117	30	45	331	17	5.5	NA	NA	NA	NA	NA	NA	NA	NA	NA	NA	NA	NA	NA	NA	NA	NA	NA	NA
f	21.705734089477	30	MVAM	NA	16	NA	699	NA	NA	79	8.39999961853027	29	NA	21	NA	NA	NA	NA	13.5	NA	0.300000011920929	NA	NA	NA	NA	38	33	NA	NA	NA	6	42	0.699999988079071	132	2.20000004768372	40.2999992370605	1254	20.8999996185303	30.7999992370605	33.5	92	306	5.09999990463257	9.89999961853027	4266	71.0999984741211	216	4.38000011444092	12.8000001907349
m	25.250612244898	54	MVAM	4.90000009536743	20	16	373	9.19999980926514	191	115	11.5	28.7999992370605	62	142	12.960000038147	6	28	96	14.3000001907349	72	0.699999988079071	4.40000009536743	99	2	139	45	404	99	364	17	4.5	40	0.899999976158142	200	4.5	48.9000015258789	1900	42.5	28.3999996185303	29.2000007629395	97	400	8.30000019073486	10.5	1900	43.0999984741211	289	5.03999996185303	14.3000001907349
f	20.93896484375	34	MVAM	NA	15	NA	267	9	185	108	NA	36.5999984741211	NA	10	14.0100002288818	NA	NA	86	12.3999996185303	75	1	4.40000009536743	110	1.79999995231628	139	NA	43	74	NA	NA	4.90000009536743	NA	NA	NA	NA	NA	NA	NA	NA	NA	NA	NA	NA	NA	NA	NA	NA	NA	NA
f	25.4577514792899	58	MVAM	NA	NA	NA	NA	8.89999961853027	250	138	NA	131	NA	24	23.2000007629395	NA	NA	89	14.1999998092651	99	NA	NA	135	2.40000009536743	NA	NA	NA	72	NA	NA	4.59999990463257	60	1.29999995231628	120	2.59999990463257	41.5	1937	42.0999984741211	31.5	34.2000007629395	92	451	9.80000019073486	9.89999961853027	2033	44.2000007629395	308	4.51000022888184	12
f	25.05810546875	59	SED	NA	NA	NA	NA	NA	NA	NA	NA	NA	NA	NA	NA	NA	NA	NA	NA	NA	NA	NA	NA	NA	NA	NA	NA	NA	NA	NA	NA	NA	NA	NA	NA	NA	NA	NA	NA	NA	NA	NA	NA	NA	NA	NA	NA	NA	NA
f	20.2378787878788	36	LVAM	4.19999980926514	22	57	815	9.10000038146973	176	1051	23.1000003814697	49	219	55	12.6999998092651	NA	12	83	14.5	75	3	4.40000009536743	92	1.89999997615814	137	117	23	109	416	53	3.79999995231628	NA	NA	NA	NA	NA	NA	NA	NA	NA	NA	NA	NA	NA	NA	NA	NA	NA	NA
m	NA	48	LVAM	4.19999980926514	34	29	576	9.19999980926514	154	89	14.5	28	121	141	12.8000001907349	8.97399997711182	18	85	14.6000003814697	45	9.10000038146973	4	88	1.89999997615814	139	46	672	116	343	35	5.59999990463257	39	0.699999988079071	258	4.59999990463257	42.7999992370605	2156	38.5	29.8999996185303	34.0999984741211	87.5	487	8.69999980926514	10.3999996185303	2660	47.5	190	4.8899998664856	13.1000003814697
f	23.5918314255983	40	MVAM	NA	20	NA	1170	9.69999980926514	224	49	NA	70	NA	38	24	NA	NA	85	15.3999996185303	96	0.5	4.40000009536743	115	2.09999990463257	141	NA	31	52	NA	NA	6.30000019073486	NA	NA	NA	NA	NA	NA	NA	NA	NA	NA	NA	NA	NA	NA	NA	NA	NA	NA
f	21.3030303030303	38	MVAM	4.59999990463257	15	19	498	9.5	173	160	15.5	40	118	50	11.6999998092651	NA	11	91	14.5	73	0.200000002980232	4.59999990463257	86	2	139	69	19	48	370	32	4.40000009536743	31	0.699999988079071	277	6.30000019073486	43.2999992370605	1452	33	31.2999992370605	33.5	93.3000030517578	418	9.5	10.3000001907349	2222	50.5	298	4.6399998664856	12.8999996185303
m	20.0702160493827	37	HVAM	NA	23	NA	722	NA	NA	148	20.2000007629395	59	NA	118	NA	7.69999980926514	NA	NA	14.1000003814697	NA	1.29999995231628	NA	NA	NA	NA	47	457	NA	NA	NA	NA	NA	NA	NA	NA	NA	NA	NA	NA	NA	NA	NA	NA	NA	NA	NA	NA	NA	NA
f	27.0997732426304	40	LVAM	NA	15	NA	360	NA	NA	94	14.6999998092651	47	NA	46	NA	NA	NA	NA	14.1000003814697	NA	1.5	NA	NA	NA	NA	53	25	NA	NA	NA	6.80000019073486	61	0.899999976158142	143	2.09999990463257	42.2999992370605	2475	36.4000015258789	31.8999996185303	33.2999992370605	95.6999969482422	741	10.8999996185303	8.69999980926514	3380	49.7000007629395	257	4.42000007629395	11.6000003814697
f	20.7016593152699	54	LVAM	NA	NA	NA	NA	NA	NA	NA	NA	NA	NA	NA	NA	NA	NA	NA	NA	NA	NA	NA	NA	NA	NA	NA	NA	NA	NA	NA	NA	NA	NA	NA	NA	NA	NA	NA	NA	NA	NA	NA	NA	NA	NA	NA	NA	NA	NA
f	19.9668639053254	43	SED	4.80000019073486	19	24	771	10.1000003814697	222	270	15.6000003814697	67	77	154	17.2999992370605	NA	17	88	13.8999996185303	140	2.29999995231628	4.09999990463257	73	2.29999995231628	139	117	47	46	342	23	5.5	22	0.400000005960464	55	1	41.7000007629395	1183	21.5	31.5	33.4000015258789	94.3000030517578	187	3.40000009536743	8.89999961853027	4054	73.6999969482422	265	4.42999982833862	13.3999996185303
f	20.671864557808	39	MVAM	4.5	14	18	1844	9.39999961853027	192	59	18.6000003814697	64.3000030517578	68	48	36.939998626709	NA	9	57	13.5	80	4.30000019073486	3.79999995231628	96	2.09999990463257	141	154	33	77	316	22	5	30	0.600000023841858	100	2	48.7999992370605	2400	49	30.7999992370605	27.7000007629395	111	400	7.40000009536743	10.3000001907349	2000	40.7999992370605	258	4.38000011444092	13.1999998092651
f	32.117710292932	51	MVAM	4	18	19	780	9.19999980926514	173	65	27	47.5	159	47	20.7399997711182	NA	17	96	13.8999996185303	78	3.90000009536743	4.69999980926514	80	2.20000004768372	139	93	38	177	396	40	7.09999990463257	NA	NA	NA	NA	NA	NA	NA	NA	NA	NA	NA	NA	NA	NA	NA	NA	NA	NA
m	21.09	39	SED	NA	NA	NA	NA	NA	NA	NA	NA	NA	NA	NA	NA	NA	NA	NA	NA	NA	NA	NA	NA	NA	NA	NA	NA	NA	NA	NA	NA	NA	NA	NA	NA	NA	NA	NA	NA	NA	NA	NA	NA	NA	NA	NA	NA	NA	NA
f	16.9455922865014	38	SED	NA	NA	NA	NA	NA	NA	NA	NA	NA	NA	NA	NA	NA	NA	NA	NA	NA	NA	NA	NA	NA	NA	NA	NA	NA	NA	NA	NA	NA	NA	NA	NA	NA	NA	NA	NA	NA	NA	NA	NA	NA	NA	NA	NA	NA	NA
f	22.31201171875	38	LVAM	4.90000009536743	12	15	367	9.80000019073486	157	101	8.5	32	167	51	12.5	NA	12	79	13.1999998092651	61	0.5	4.19999980926514	90	2.09999990463257	138	55	10	57	335	50	5.40000009536743	NA	NA	NA	NA	NA	NA	NA	NA	NA	NA	NA	NA	NA	NA	NA	NA	NA	NA
m	30.3765432098765	42	LVAM	NA	NA	NA	NA	10	202	205	NA	21	NA	353	14.6000003814697	NA	NA	96	15.8000001907349	41	NA	NA	142	1.89999997615814	NA	NA	NA	126	NA	NA	NA	NA	NA	NA	NA	NA	NA	NA	NA	NA	NA	NA	NA	NA	NA	NA	NA	NA	NA
m	NA	31	LVAM	4.69999980926514	44	45	491	9.5	199	610	7.5	32.2999992370605	76	119	7.84999990463257	16.7999992370605	12	77	15	71	0.200000002980232	4	122	2	140	73	1060	73	304	25	4.19999980926514	NA	NA	NA	NA	NA	NA	NA	NA	NA	NA	NA	NA	NA	NA	NA	NA	NA	NA
f	27.632568359375	36	HVAM	NA	NA	NA	NA	9.10000038146973	166	120	NA	19	NA	19	19.7000007629395	NA	NA	95	13.6999998092651	47	NA	NA	100	2	NA	NA	NA	94	NA	NA	5.59999990463257	39	0.699999988079071	140	2.5	40.4000015258789	2856	51	30	33.9000015258789	88.5999984741211	504	9	9.80000019073486	2061	36.7999992370605	255	4.55999994277954	12.1999998092651
m	20.9184685578258	27	MVAM	NA	16	NA	624	NA	NA	203	14.5	53	NA	70	NA	12.1999998092651	NA	NA	16.8999996185303	NA	0.899999976158142	NA	NA	NA	NA	39	663	NA	NA	NA	NA	NA	NA	NA	NA	NA	NA	NA	NA	NA	NA	NA	NA	NA	NA	NA	NA	NA	NA
f	20.818870523416	63	LVAM	4.09999990463257	10	11	493	8.60000038146973	140	46	8.60000038146973	30	187	37	10	NA	12	80	13.1999998092651	56	0.400000005960464	3.90000009536743	68	2	138	51	19	79	291	64	4.69999980926514	38	0.800000011920929	155	3.29999995231628	40.0999984741211	1720	36.5999984741211	28	33	84.8000030517578	367	7.80000019073486	10.8999996185303	2421	51.5	145	4.71999979019165	14.6000003814697
f	20.3768115942029	28	LVAM	NA	NA	NA	544	9.69999980926514	132	75	NA	33	NA	13	16.6000003814697	NA	NA	90	NA	49	NA	NA	67	1.79999995231628	NA	NA	NA	82	NA	NA	NA	NA	NA	NA	NA	NA	NA	NA	NA	NA	NA	NA	NA	NA	NA	NA	NA	NA	NA
f	17.9119043326723	58	MVAM	5.30000019073486	27	28	665	10.1000003814697	250	154	11.3999996185303	51	178	62	18.5	NA	19	84	15.6999998092651	125	0.200000002980232	4.19999980926514	111	2.09999990463257	140	65	27	72	346	51	4.80000019073486	19	0.400000005960464	82	1.70000004768372	46.7999992370605	2179	45.4000015258789	31.7999992370605	33.5999984741211	94.4000015258789	202	4.19999980926514	NA	2318	48.2999992370605	NA	4.96000003814697	14.3999996185303
f	21.254724111867	45	LVAM	4.5	11	21	567	9.5	195	64	21.5	25	120	41	23.8999996185303	NA	12	89	14.1999998092651	81	0.400000005960464	4.40000009536743	105	2	136	99	43	72	386	31	5.59999990463257	NA	NA	NA	NA	NA	NA	NA	NA	NA	NA	NA	NA	NA	NA	NA	NA	NA	NA
m	25.250612244898	41	MVAM	4.5	12	15	282	9.69999980926514	138	171	8.10000038146973	29	76	43	9.80000019073486	6.19999980926514	6	88	14.6999998092651	61	0.899999976158142	4.59999990463257	68	2.09999990463257	140	43	407	43	243	31	5.90000009536743	47	0.800000011920929	59	1	45.4000015258789	1522	25.7999992370605	30.5	32.4000015258789	94.1999969482422	401	6.80000019073486	13.5	3870	65.5999984741211	178	4.82000017166138	13
m	24.4048799841301	53	LVAM	4.09999990463257	14	15	307	9	206	50	7.69999980926514	45	185	115	13.5600004196167	9.45800018310547	13	90	14.5	53	0.899999976158142	3.90000009536743	99	1.89999997615814	142	38	670	267	318	58	5.40000009536743	80	1.5	280	5.19999980926514	45.2000007629395	2100	38.5	30	32.0999984741211	93	400	7.80000019073486	11.3000001907349	2500	46.7999992370605	236	4.84000015258789	13.5
f	19.6891643709826	53	LVAM	4.30000019073486	12	19	297	9.19999980926514	216	86	18.8999996185303	22	178	92	15.7299995422363	NA	23	95	12.6999998092651	114	1.10000002384186	4.40000009536743	102	2.09999990463257	139	91	63	75	407	44	5.30000019073486	NA	NA	NA	NA	NA	NA	NA	NA	NA	NA	NA	NA	NA	NA	NA	NA	NA	NA
m	25.7243385250516	52	SED	4.40000009536743	11	13	222	9.60000038146973	218	64	18.3999996185303	33.7999992370605	76	81	8.48999977111816	11.8999996185303	38	99	14.8999996185303	42	1.60000002384186	5	122	2.20000004768372	141	57	732	208	365	21	19.3999996185303	NA	NA	NA	NA	NA	NA	NA	NA	NA	NA	NA	NA	NA	NA	NA	NA	NA	NA
f	20.1733241505969	42	LVAM	4.30000019073486	19	23	331	9.10000038146973	177	189	8.30000019073486	50	182	63	15.8000001907349	NA	37	88	13.1000003814697	105	0.899999976158142	4.19999980926514	68	1.79999995231628	136	66	25	52	294	62	3.90000009536743	NA	NA	NA	NA	NA	NA	NA	NA	NA	NA	NA	NA	NA	NA	NA	NA	NA	NA
f	18.6357396449704	23	MVAM	4.5	16	21	570	9.60000038146973	190	62	15.1000003814697	42	54	36	14.6000003814697	NA	17	84	13.5	69	0.300000011920929	4.69999980926514	107	2.09999990463257	139	58	18	48	287	19	2.20000004768372	31	1.39999997615814	191	8.69999980926514	39.7999992370605	935	42.5	32.7999992370605	33.9000015258789	96.5999984741211	211	9.60000038146973	12.8999996185303	832	37.7999992370605	111	4.11999988555908	12
f	19.737548828125	42	LVAM	NA	NA	NA	NA	9.60000038146973	157	46	NA	23	NA	8	15	NA	NA	87	12.3000001907349	67	NA	NA	88	2.20000004768372	NA	NA	NA	42	NA	NA	NA	NA	NA	NA	NA	NA	NA	NA	NA	NA	NA	NA	NA	NA	NA	NA	NA	NA	NA
f	21.2979881656805	31	MVAM	NA	30	NA	1091	NA	NA	57	5.59999990463257	23	NA	15	NA	NA	NA	NA	14.1000003814697	NA	0.300000011920929	NA	NA	NA	NA	90	22	NA	NA	NA	NA	NA	NA	NA	NA	NA	NA	NA	NA	NA	NA	NA	NA	NA	NA	NA	NA	NA	NA
m	18.7926041434618	53	MVAM	4.59999990463257	22	29	711	9.10000038146973	162	207	16.2999992370605	43.0999984741211	179	74	15.9300003051758	4.27099990844727	10	89	13.1999998092651	53	0.200000002980232	NA	64	2.09999990463257	134	48	310.100006103516	60	289	62	3.28999996185303	60	1.79999995231628	60	1.79999995231628	38.7000007629395	660	20.1000003814697	32.4000015258789	34.0999984741211	95.0999984741211	280	8.5	10.6000003814697	2230	67.8000030517578	242	4.07000017166138	11.1999998092651
f	20.93896484375	45	MVAM	NA	NA	NA	NA	9.60000038146973	164	138	NA	31	NA	26	13.1000003814697	NA	NA	91	13.6000003814697	91	NA	NA	87	2.09999990463257	NA	NA	NA	50	NA	NA	NA	NA	NA	NA	NA	NA	NA	NA	NA	NA	NA	NA	NA	NA	NA	NA	NA	NA	NA
m	26.6228558699042	44	MVAM	NA	NA	NA	NA	9.39999961853027	182	76	NA	26	NA	47	15.6000003814697	NA	NA	96	15.1999998092651	66	NA	NA	112	2.09999990463257	NA	NA	NA	66	NA	NA	NA	NA	NA	NA	NA	NA	NA	NA	NA	NA	NA	NA	NA	NA	NA	NA	NA	NA	NA
f	21.0314776274714	63	LVAM	NA	14	NA	NA	NA	NA	NA	NA	35	NA	NA	NA	NA	NA	92	NA	NA	0.899999976158142	NA	NA	NA	NA	NA	NA	NA	NA	NA	NA	NA	NA	NA	NA	NA	NA	NA	NA	NA	NA	NA	NA	NA	NA	NA	NA	NA	NA
m	NA	64	SED	4.19999980926514	17	15	373	9.10000038146973	143	123	11.5	41	92	322	8.60000038146973	11.8999996185303	22	85	14.3000001907349	49	0.699999988079071	4.5	89	2.29999995231628	138	39	648	62	275	33	4.59999990463257	NA	NA	NA	NA	NA	NA	NA	NA	NA	NA	NA	NA	NA	NA	NA	NA	NA	NA
f	25.4013671875	48	LVAM	NA	NA	NA	NA	9.39999961853027	263	54	NA	26	NA	44	7	NA	NA	89	13.8999996185303	69	NA	NA	162	2.20000004768372	NA	NA	NA	180	NA	NA	NA	NA	NA	NA	NA	NA	NA	NA	NA	NA	NA	NA	NA	NA	NA	NA	NA	NA	NA
f	20.080810546875	57	MVAM	4.59999990463257	14	16	350	9.30000019073486	181	51	9.30000019073486	36	120	169	9.89999961853027	NA	22	85	14.6000003814697	63	0.300000011920929	4.09999990463257	113	2.09999990463257	142	111	14	70	303	40	3.40000009536743	NA	NA	NA	NA	NA	NA	NA	NA	NA	NA	NA	NA	NA	NA	NA	NA	NA	NA
f	20.3586544887503	36	SED	4.69999980926514	16	NA	563	9.10000038146973	241	56	9	42	NA	97	15.1999998092651	NA	7	83	13.3999996185303	70	1.5	NA	163	2.20000004768372	136	87	22	38	NA	NA	6.5	1	65	2.09999990463257	137	40.5999984741211	37.5999984741211	2444	30.3999996185303	33	92.0999984741211	6.40000009536743	416	9.5	52.9000015258789	3439	178	4.40999984741211	13.5
f	19.8888393851637	52	LVAM	NA	10	NA	426	9.30000019073486	179	54	NA	29	NA	32	14.6000003814697	NA	NA	82	13.5	67	1.5	5	102	2	139	NA	27	73	NA	NA	5.5	NA	NA	NA	NA	NA	NA	NA	NA	NA	NA	NA	NA	NA	NA	NA	NA	NA	NA
m	24.4048799841301	50	MVAM	NA	NA	NA	NA	9.80000019073486	193	91	NA	32	NA	14	9.69999980926514	NA	NA	93	13.1999998092651	65	NA	NA	128	2.09999990463257	NA	NA	NA	45	NA	NA	NA	NA	NA	NA	NA	NA	NA	NA	NA	NA	NA	NA	NA	NA	NA	NA	NA	NA	NA
f	22.3174603174603	45	SED	4.09999990463257	12	18	903	9.19999980926514	151	81	13.8999996185303	28	113	14	8.39999961853027	NA	12	89	12.1999998092651	91	0.300000011920929	4.5	59	1.70000004768372	137	86	41	38	447	25	6.09999990463257	NA	NA	NA	NA	NA	NA	NA	NA	NA	NA	NA	NA	NA	NA	NA	NA	NA	NA
m	22.496	50	MVAM	NA	20	NA	417	9.39999961853027	184	182	NA	26	NA	89	10.8999996185303	NA	NA	101	13.8999996185303	77	1	4.40000009536743	101	1.79999995231628	138	NA	542	73	NA	NA	4.09999990463257	NA	NA	NA	NA	NA	NA	NA	NA	NA	NA	NA	NA	NA	NA	NA	NA	NA	NA
f	21.2925102880658	44	LVAM	5.09999990463257	19	20	608	10.3000001907349	241	46	11.5	29	140	78	20.2999992370605	NA	24	91	15.1999998092651	76	0.5	4.19999980926514	144	2.09999990463257	137	71	12	105	384	36	4.69999980926514	14	0.300000011920929	183	3.90000009536743	46.5999984741211	1575	33.5	28.2000007629395	32.5999984741211	86.5999984741211	202	4.30000019073486	11.3999996185303	2726	58	176	5.3899998664856	12.6999998092651
f	22.3961656804734	57	MVAM	NA	14	NA	532.515014648438	NA	NA	71	12.1000003814697	45.6679992675781	NA	56	NA	NA	NA	88.3000030517578	14.3000001907349	NA	1.29999995231628	NA	NA	NA	NA	112	14.3999996185303	NA	NA	NA	3.90000009536743	40	NA	120	NA	43	1370	NA	NA	NA	NA	230	NA	10.6999998092651	2180	NA	178	4.46000003814697	14.3000001907349
f	23.341796875	46	LVAM	4.40000009536743	15	20	429	9.80000019073486	219	105	11.3999996185303	36	146	128	12.8999996185303	NA	22	85	14.5	101	4.30000019073486	4.09999990463257	95	1.89999997615814	137	119	16	117	466	31	7.69999980926514	23	0.300000011920929	85	1.10000002384186	43.7000007629395	1910	24.7999992370605	32	33.2000007629395	96.3000030517578	331	4.30000019073486	9.60000038146973	5352	69.5	218	4.53999996185303	12.8000001907349
m	21.9485766758494	62	MVAM	4.30000019073486	23	28	610	9.10000038146973	149	207	9.89999961853027	32.0999984741211	115	24	11.7299995422363	5.90000009536743	21	98	15	58	1.60000002384186	4.5	79	1.79999995231628	137	115	632	59	360	32	4.69999980926514	30	0.600000023841858	60	1.29999995231628	45.2000007629395	700	15.6000003814697	32	33.2000007629395	96	600	13.1000003814697	10.1999998092651	3200	68.8000030517578	268	4.69000005722046	12.3999996185303
m	26.3839369487709	42	LVAM	NA	NA	NA	NA	9.19999980926514	137	73	NA	28	NA	76	10.6999998092651	NA	NA	95	16.2000007629395	57	NA	NA	69	1.89999997615814	NA	NA	NA	67	NA	NA	NA	NA	NA	NA	NA	NA	NA	NA	NA	NA	NA	NA	NA	NA	NA	NA	NA	NA	NA
m	27.6120562906952	27	LVAM	NA	NA	NA	NA	NA	NA	NA	NA	NA	NA	NA	NA	NA	NA	NA	NA	NA	NA	NA	NA	NA	NA	NA	NA	NA	NA	NA	NA	NA	NA	NA	NA	NA	NA	NA	NA	NA	NA	NA	NA	NA	NA	NA	NA	NA	NA
m	24.9002004900869	37	MVAM	4.30000019073486	22	20	489	9.5	187	96	9.5	34	126	246	21.7000007629395	10.8000001907349	11	92	14.6000003814697	55	0.699999988079071	4.30000019073486	120	2.09999990463257	137	54	664	58	250	50	4.09999990463257	37	0.899999976158142	144	3.5	43.2999992370605	1640	40	28.8999996185303	33.7999992370605	85.5999984741211	357	8.69999980926514	9.10000038146973	1923	46.9000015258789	209	5.05999994277954	13.8000001907349
m	20.8030612244898	48	SED	4.69999980926514	17	19	391	9.5	140	62	13.5	23.2999992370605	140	89	22.6000003814697	5.19099998474121	15	101	14.3999996185303	73	2.5	4	56	2.09999990463257	139	70	421	53	336	42	6.19999980926514	40	0.600000023841858	520	8.39999961853027	43.2999992370605	2400	38.7000007629395	32.2000007629395	33.2999992370605	97	500	8.10000038146973	10.3000001907349	2700	44	183	4.46999979019165	12.6000003814697
m	30.9391891891892	42	LVAM	4.5	21	18	340	9.30000019073486	226	108	8.10000038146973	22	106	67	13.6999998092651	11.3000001907349	18	93	15.3000001907349	36	0.600000023841858	4.30000019073486	141	2.20000004768372	137	35	624	244	295	36	5.30000019073486	48	0.899999976158142	164	3.09999990463257	45.2000007629395	1797	33.9000015258789	30	33.7999992370605	88.6999969482422	636	12	8.89999961853027	2655	50.0999984741211	213	5.09000015258789	14.8999996185303
f	19.575629316106	32	MVAM	4.69999980926514	21	33	1430	9.89999961853027	214	193	10.3999996185303	34	83	29	11.1000003814697	NA	14	106	15.3000001907349	102	3.70000004768372	4.80000019073486	96	2.59999990463257	137	52	17	72	328	25	7.59999990463257	61	0.800000011920929	122	1.60000002384186	45.7000007629395	1573	20.7000007629395	31.3999996185303	33.5	93.8000030517578	555	7.30000019073486	10.8000001907349	5290	69.5999984741211	206	4.86999988555908	12.8000001907349
m	23.75	42	MVAM	NA	NA	NA	NA	9.60000038146973	185	115	NA	35	NA	13	20.2000007629395	NA	NA	81	14.3999996185303	71	NA	NA	93	2	NA	NA	NA	112	NA	NA	4.19999980926514	59	1.39999997615814	101	2.40000009536743	43.5999984741211	1336	31.7999992370605	28.6000003814697	33	86.6999969482422	462	11	12.3000001907349	2243	53.4000015258789	206	5.03000020980835	13
f	26.259521484375	44	MVAM	4.40000009536743	12	17	382	9.19999980926514	140	95	18.8999996185303	41	83	32	9.89999961853027	NA	13	86	13.6999998092651	61	0.600000023841858	4.69999980926514	72	2.20000004768372	141	51	31	37	319	26	6	24	0.400000005960464	126	2.09999990463257	41.7999992370605	1494	24.8999996185303	29.2999992370605	32.7999992370605	89.1999969482422	348	5.80000019073486	9.10000038146973	4008	66.8000030517578	248	4.69000005722046	13
f	20.1953461648951	49	MVAM	4.40000009536743	73	64	1001	9.5	270	461	18.3999996185303	45	99	105	9.89999961853027	NA	25	95	14.1999998092651	59	1	4.69999980926514	196	2.09999990463257	136	117	22	95	323	30.7000007629395	5.19999980926514	0	0.800000011920929	100	2.20000004768372	41.9000015258789	2000	38.7999992370605	30.8999996185303	33.9000015258789	91.1999969482422	500	9.80000019073486	8.39999961853027	2500	48.4000015258789	260	4.59999990463257	13.3000001907349
m	21.8711111111111	44	LVAM	4.59999990463257	44	42	1128	9.19999980926514	253	210	14.8000001907349	40	89	241	16.7999992370605	0	14	83	15.1000003814697	109	0.200000002980232	4.90000009536743	132	2.29999995231628	136	32	66	61	310	29	4.59999990463257	28	0.600000023841858	28	0.600000023841858	45.5	1481	32.2000007629395	31.6000003814697	33.0999984741211	95.4000015258789	313	6.80000019073486	8.60000038146973	2751	59.7999992370605	152	4.76999998092651	13
f	19.4834971025447	47	MVAM	4.40000009536743	17	22	314	8.89999961853027	202	160	11.1999998092651	42	93	59	7.80000019073486	NA	15	78	12.6999998092651	83	0.200000002980232	4.59999990463257	115	1.79999995231628	138	87	40	51	291	32	4.19999980926514	NA	NA	NA	NA	NA	NA	NA	NA	NA	NA	NA	NA	NA	NA	NA	NA	NA	NA
f	22.4327364554637	40	MVAM	NA	13	NA	615	9.5	248	121	NA	39	NA	7	10.3999996185303	NA	NA	77	11.3000001907349	63	0.300000011920929	4.19999980926514	182	1.89999997615814	140	NA	32	51	NA	NA	4	NA	NA	NA	NA	NA	NA	NA	NA	NA	NA	NA	NA	NA	NA	NA	NA	NA	NA
f	26.6057525951557	39	LVAM	NA	NA	NA	NA	NA	NA	NA	NA	NA	NA	NA	NA	NA	NA	NA	NA	NA	NA	NA	NA	NA	NA	NA	NA	NA	NA	NA	NA	NA	NA	NA	NA	NA	NA	NA	NA	NA	NA	NA	NA	NA	NA	NA	NA	NA	NA
m	24.8065532451166	53	LVAM	4.69999980926514	30	27	388	9.60000038146973	190	389	14.1999998092651	22	186	171	11	5.80000019073486	34	92	15.6999998092651	37	0.400000005960464	5	130	2.29999995231628	140	33	366	169	331	56	8.80000019073486	NA	NA	NA	NA	NA	NA	NA	NA	NA	NA	NA	NA	NA	NA	NA	NA	NA	NA
m	20.2837837837838	40	LVAM	NA	NA	NA	NA	NA	NA	NA	NA	NA	NA	NA	NA	NA	NA	NA	NA	NA	NA	NA	NA	NA	NA	NA	NA	NA	NA	NA	NA	NA	NA	NA	NA	NA	NA	NA	NA	NA	NA	NA	NA	NA	NA	NA	NA	NA	NA
f	21.2846020761246	60	LVAM	NA	NA	NA	NA	NA	NA	NA	NA	NA	NA	NA	NA	NA	NA	NA	NA	NA	NA	NA	NA	NA	NA	NA	NA	NA	NA	NA	NA	NA	NA	NA	NA	NA	NA	NA	NA	NA	NA	NA	NA	NA	NA	NA	NA	NA	NA
f	26.602783203125	31	LVAM	4.69999980926514	13	20	387	9.69999980926514	147	128	17.2999992370605	40	153	99	17.5	NA	10	77	12.6000003814697	65	0.400000005960464	4.40000009536743	75	2	138	43	37	41	276	55	6.09999990463257	NA	NA	NA	NA	NA	NA	NA	NA	NA	NA	NA	NA	NA	NA	NA	NA	NA	NA
f	20.068339100346	46	LVAM	NA	NA	NA	NA	8.80000019073486	196	68	NA	30	NA	5	20.5	NA	NA	93	9.60000038146973	86	NA	NA	94	1.89999997615814	NA	NA	NA	86	NA	NA	NA	NA	NA	NA	NA	NA	NA	NA	NA	NA	NA	NA	NA	NA	NA	NA	NA	NA	NA
m	21.5204081632653	47	SED	NA	17	NA	326	9.89999961853027	226	350	NA	43	NA	216	23	NA	NA	79	15.6999998092651	68	0.200000002980232	4.19999980926514	162	2	138	NA	618	51	NA	NA	9.5	NA	NA	NA	NA	NA	NA	NA	NA	NA	NA	NA	NA	NA	NA	NA	NA	NA	NA
m	31.3035076664566	46	SED	4.19999980926514	18	15	572	9.80000019073486	210	52	10.6000003814697	18	96	343	8.69999980926514	7.19999980926514	17	93	14.1999998092651	46	23.5	4.30000019073486	162	2.09999990463257	139	35	434	78	231	42	10.8000001907349	NA	NA	NA	NA	NA	NA	NA	NA	NA	NA	NA	NA	NA	NA	NA	NA	NA	NA
f	20.9004787100025	46	MVAM	4.59999990463257	11	17	421	9.39999961853027	187	94	7.5	27	198	16	24	NA	10	77	13.5	71	1.39999997615814	3.90000009536743	103	2	135	107	23	63	399	50	6.59999990463257	40	0.600000023841858	79	1.20000004768372	40.4000015258789	2105	31.8999996185303	29.3999996185303	33.4000015258789	88.0999984741211	475	7.19999980926514	11.1999998092651	3901	59.0999984741211	201	4.57999992370605	13.3999996185303
m	27.3167401806343	57	LVAM	4.19999980926514	36	34	407	9.10000038146973	202	278	10.5	31	164	77	9.80000019073486	10.1999998092651	22	97	16.2999992370605	55	1	4.19999980926514	123	2.40000009536743	139	39	584	120	344	48	5.80000019073486	12	0.200000002980232	302	5.19999980926514	48.4000015258789	1612	27.7999992370605	29.7999992370605	33.7000007629395	88.4000015258789	487	8.39999961853027	7.5	3387	58.4000015258789	262	5.46999979019165	13.1000003814697
m	28.1010288412886	50	LVAM	4.5	NA	NA	NA	9.10000038146973	239	NA	NA	NA	NA	NA	NA	5.35799980163574	16	90	15.6000003814697	43	0.300000011920929	NA	156	NA	NA	28	334	236	NA	NA	4.40000009536743	48	1.10000002384186	211	4.80000019073486	44.5	1382	31.3999996185303	30.3999996185303	35.0999984741211	86.6999969482422	334	7.59999990463257	10.8000001907349	2424	55.0999984741211	204	5.13000011444092	12.8999996185303
f	21.6114947649811	46	MVAM	4.80000019073486	12	19	560	9.60000038146973	201	74	10.6999998092651	24.2999992370605	124	55	16.6100006103516	NA	20	81	16	62	1.60000002384186	4	116	2.09999990463257	141	97	36	113	386	32	8.30000019073486	140	1.70000004768372	70	0.800000011920929	50	1800	22	30.7000007629395	32	95.8000030517578	500	6.5	11.1999998092651	5700	68.9000015258789	303	5.21999979019165	12.1999998092651
m	25.5448435202689	42	LVAM	NA	NA	NA	NA	NA	213	NA	NA	31	NA	NA	NA	NA	NA	88	NA	69	0.200000002980232	NA	135	NA	NA	NA	NA	44	NA	NA	NA	NA	NA	NA	NA	NA	NA	NA	NA	NA	NA	NA	NA	NA	NA	NA	NA	NA	NA
f	20.0454444196926	27	MVAM	NA	16	NA	396	9.39999961853027	144	203	NA	45	NA	58	15.8999996185303	NA	NA	81	14	82	0.600000023841858	4.40000009536743	54	2	138	NA	46	45	NA	NA	4.19999980926514	NA	NA	NA	NA	NA	NA	NA	NA	NA	NA	NA	NA	NA	NA	NA	NA	NA	NA
m	29.4943771626298	48	MVAM	NA	25	NA	490	NA	NA	259	13.6000003814697	40	NA	72	NA	4.69999980926514	NA	NA	16.7000007629395	NA	1.79999995231628	NA	NA	NA	NA	46	343	NA	NA	NA	NA	NA	NA	NA	NA	NA	NA	NA	NA	NA	NA	NA	NA	NA	NA	NA	NA	NA	NA
m	24.9333910034602	42	LVAM	4.69999980926514	30	27	819	9.89999961853027	145	183	14	43	174	164	12.1999998092651	13.1999998092651	10	87	15	55	1.10000002384186	4.5	75	2	139	33	704	62	252	69	4.30000019073486	NA	NA	NA	NA	NA	NA	NA	NA	NA	NA	NA	NA	NA	NA	NA	NA	NA	NA
f	22.0447664359862	37	MVAM	4.30000019073486	25	29	634	9.39999961853027	148	71	7.5	55	111	54	17.8999996185303	NA	13	90	14.6000003814697	55	0.300000011920929	4.19999980926514	70	2.20000004768372	137	46	18	143	361	31	6.09999990463257	43	0.699999988079071	110	1.79999995231628	43	1787	29.2999992370605	31.8999996185303	34	93.9000015258789	403	6.59999990463257	10.8000001907349	3758	61.5999984741211	242	4.57999992370605	12.3000001907349
f	23.294674556213	37	MVAM	4.30000019073486	12	16	660	9.19999980926514	166	94	20.1000003814697	51	128	22	21.7999992370605	NA	15	82	13.3999996185303	45	1	4.19999980926514	99	1.79999995231628	136	47	18	123	296	43	6.69999980926514	60	0.899999976158142	101	1.5	40.5	2010	30	30.2000007629395	33.0999984741211	91.4000015258789	529	7.90000009536743	9.60000038146973	4000	59.7000007629395	274	4.42999982833862	12.3999996185303
f	19.1058142125195	38	MVAM	4.30000019073486	14	14	488	9.30000019073486	201	66	16.3999996185303	33.4000015258789	188	28	9.13000011444092	NA	12	89	14.6999998092651	70	0.200000002980232	4.69999980926514	120	1.89999997615814	137	170	60	53	329	57	5.30000019073486	30	0.600000023841858	120	2.29999995231628	46.5	1600	31.1000003814697	31.2999992370605	31.6000003814697	99	400	8	11.3999996185303	3100	57.7999992370605	219	4.69999980926514	12.8000001907349
f	20.818870523416	34	HVAM	4.19999980926514	23	25	851	9.5	151	223	13	50	182	107	20.7000007629395	NA	18	76	15	62	7	4.69999980926514	72	2.09999990463257	137	40	21	88	268	68	5.30000019073486	42	0.800000011920929	21	0.400000005960464	45.5999984741211	1246	23.5	33.0999984741211	32.9000015258789	100.699996948242	413	7.80000019073486	10.8999996185303	3578	67.5	256	4.53000020980835	13.1000003814697
f	32.2804032399044	48	LVAM	4.09999990463257	13	18	541	9.5	241	94	9.80000019073486	40	158	57	20.7000007629395	NA	12	86	14.8999996185303	59	1.39999997615814	4.69999980926514	165	2.09999990463257	139	50	32	83	282	56	5.90000009536743	18	0.300000011920929	77	1.29999995231628	45.7000007629395	1752	29.7000007629395	30.3999996185303	32.5999984741211	93	289	4.90000009536743	8.89999961853027	3764	63.7999992370605	242	4.90999984741211	13.6999998092651
f	17.7395941727367	34	LVAM	4.09999990463257	7	10	833	8.89999961853027	186	90	9.60000038146973	86	124	17	16.2999992370605	NA	20	83	11.5	48	0.600000023841858	3.90000009536743	135	2.20000004768372	137	59	20	75	317	39	4.69999980926514	NA	NA	NA	NA	NA	NA	NA	NA	NA	NA	NA	NA	NA	NA	NA	NA	NA	NA
f	20.3586544887503	37	MVAM	4.5	26	25	1165	9.19999980926514	178	105	21.7000007629395	51	119	78	24	NA	30	94	13.1999998092651	63	0.300000011920929	3.90000009536743	98	2.09999990463257	140	121	10	78	310	38	4.90000009536743	20	0.400000005960464	583	11.8999996185303	39.2000007629395	1735	35.4000015258789	30.5	33.7000007629395	90.5	328	6.69999980926514	10.5	2234	45.5999984741211	215	4.32999992370605	11.8000001907349
m	25.32857947082	40	MVAM	4.5	16	20	368	9.39999961853027	134	177	10.6999998092651	32	116	65	14.1000003814697	4.30000019073486	8	95	14.3000001907349	65	0.200000002980232	4.40000009536743	60	2.20000004768372	140	52	336	33	274	42	3.70000004768372	19	0.5	48	1.29999995231628	41.4000015258789	1924	52	31.6000003814697	34.5	91.4000015258789	248	6.69999980926514	11.1000003814697	1462	39.5	161	4.53000020980835	12.5
m	29.5500093826234	45	LVAM	NA	NA	NA	NA	NA	NA	NA	NA	NA	NA	NA	NA	NA	NA	NA	NA	NA	NA	NA	NA	NA	NA	NA	NA	NA	NA	NA	NA	NA	NA	NA	NA	NA	NA	NA	NA	NA	NA	NA	NA	NA	NA	NA	NA	NA	NA
m	23.1081081081081	55	MVAM	NA	17	NA	802	NA	NA	198	9.19999980926514	54	NA	154	NA	9.19999980926514	NA	NA	15.6000003814697	NA	0.899999976158142	NA	NA	NA	NA	41	517	NA	NA	NA	NA	NA	NA	NA	NA	NA	NA	NA	NA	NA	NA	NA	NA	NA	NA	NA	NA	NA	NA
m	NA	26	MVAM	NA	39	NA	1138	9.80000019073486	150	293	NA	41	NA	61	24	NA	NA	89	15.1000003814697	57	0.300000011920929	4.40000009536743	83	2	140	NA	338	69	NA	NA	5.30000019073486	NA	NA	NA	NA	NA	NA	NA	NA	NA	NA	NA	NA	NA	NA	NA	NA	NA	NA
f	22.8869985297206	58	LVAM	NA	NA	NA	NA	NA	NA	NA	NA	NA	NA	NA	NA	NA	NA	NA	NA	NA	NA	NA	NA	NA	NA	NA	NA	NA	NA	NA	NA	NA	NA	NA	NA	NA	NA	NA	NA	NA	NA	NA	NA	NA	NA	NA	NA	NA	NA
m	30.2699012812434	43	LVAM	4.5	39	30	541	9.69999980926514	222	346	11.8999996185303	28.2999992370605	94	87	9.07999992370606	12.6999998092651	14	117	15.6000003814697	55	0.200000002980232	4.59999990463257	173	1.70000004768372	141	62	792	58	306	31	6.30000019073486	NA	NA	NA	NA	NA	NA	NA	NA	NA	NA	NA	NA	NA	NA	NA	NA	NA	NA
m	24.9955555555556	65	MVAM	NA	27	NA	311	9.19999980926514	205	117	NA	30	NA	262	10.6999998092651	NA	NA	98	16.2000007629395	35	2.90000009536743	4.09999990463257	134	2.5	142	NA	465	137	NA	NA	8.39999961853027	NA	NA	NA	NA	NA	NA	NA	NA	NA	NA	NA	NA	NA	NA	NA	NA	NA	NA
f	19.6631897908047	41	MVAM	4.80000019073486	20	22	705	10	191	177	12.5	33	148	25	11.3000001907349	NA	42	88	12.6999998092651	66	0.300000011920929	4.90000009536743	111	2.09999990463257	138	54	22	55	316	47	4.40000009536743	62	1.39999997615814	62	1.39999997615814	38.5999984741211	1852	42.0999984741211	30.1000003814697	32.9000015258789	91.5	220	5	10.3999996185303	2204	50.0999984741211	220	4.21999979019165	12
f	27.274334251607	28	LVAM	NA	16	NA	694	NA	NA	88	11.5	31	NA	38	NA	NA	NA	NA	13.3999996185303	NA	0.300000011920929	NA	NA	NA	NA	34	27	NA	NA	NA	NA	NA	NA	NA	NA	NA	NA	NA	NA	NA	NA	NA	NA	NA	NA	NA	NA	NA	NA
m	23.6473602138561	53	LVAM	4.59999990463257	21	21	533	9.5	179	173	10	25	158	134	15.8999996185303	8.5290002822876	16	97	15.1000003814697	45	0.300000011920929	4.59999990463257	117	2.09999990463257	139	35	584	71	306	52	4.90000009536743	29	0.600000023841858	118	2.40000009536743	44.9000015258789	1431	29.2000007629395	31.2999992370605	33.5999984741211	93	461	9.39999961853027	11.1000003814697	2862	58.4000015258789	248	4.82999992370605	12.1000003814697
f	30.1108591584782	56	LVAM	4.59999990463257	16	17	358	9.39999961853027	245	21	11.1000003814697	29	128	7	13.6999998092651	NA	13	95	14.3000001907349	66	0.5	4.09999990463257	169	2.40000009536743	140	65	9	104	355	36	6	NA	NA	NA	NA	NA	NA	NA	NA	NA	NA	NA	NA	NA	NA	NA	NA	NA	NA
f	23.8238888888889	51	MVAM	4.30000019073486	26	26	694	9.39999961853027	182	161	9.30000019073486	68	189	129	24	NA	15	98	13.6000003814697	100	1.10000002384186	NA	72	1.79999995231628	140	50	24	35	347	54	3.59999990463257	29	0.800000011920929	349	9.69999980926514	39.5	1400	38.9000015258789	31.2999992370605	34.4000015258789	91	191	5.30000019073486	11.1000003814697	1631	45.2999992370605	215	4.34000015258789	11.8000001907349
f	19.575629316106	35	LVAM	4.30000019073486	12	17	340	9.39999961853027	132	60	20.2000007629395	57	193	128	10.1999998092651	NA	12	85	12.6999998092651	51	0.600000023841858	4.09999990463257	68	2	137	74	13	45	265	73	5.5	50	0.899999976158142	248	4.5	38.2999992370605	2178	39.5999984741211	29.3999996185303	33.2000007629395	88.6999969482422	600	10.8999996185303	10.5	2426	44.0999984741211	248	4.32000017166138	13.6999998092651
f	23.341796875	31	LVAM	4.59999990463257	27	59	522	9.60000038146973	181	1256	8.80000019073486	62	12	6	12.3000001907349	NA	13	90	10	82	3.5	4	96	1.89999997615814	139	99	22	72	476	3	7.40000009536743	NA	NA	NA	NA	NA	NA	NA	NA	NA	NA	NA	NA	NA	NA	NA	NA	NA	NA
f	21.7871900826446	37	MVAM	4.59999990463257	12	20	296	9.5	168	69	10.1999998092651	32	76	28	11.6999998092651	NA	10	85	14.3999996185303	70	0.5	5.30000019073486	87	1.79999995231628	137	90	49	55	340	22	4.90000009536743	NA	NA	NA	NA	NA	NA	NA	NA	NA	NA	NA	NA	NA	NA	NA	NA	NA	NA
f	22.2377551020408	38	MVAM	4.09999990463257	28	17	407	9.10000038146973	148	57	14.1000003814697	32	108	38	15.6999998092651	NA	45	88	14	78	3	4.19999980926514	66	2.40000009536743	139	33	58	47	347	31	4.19999980926514	NA	NA	NA	NA	NA	NA	NA	NA	NA	NA	NA	NA	NA	NA	NA	NA	NA	NA
m	28.1260813148789	47	MVAM	4.30000019073486	19	20	384	9.5	193	116	13.3999996185303	28.2000007629395	146	77	21.6399993896484	7	12	76	14.8000001907349	79	0.800000011920929	4.30000019073486	101	2.09999990463257	141	51	466	63	338	43	5.09999990463257	NA	NA	NA	NA	NA	NA	NA	NA	NA	NA	NA	NA	NA	NA	NA	NA	NA	NA
f	25.3940816326531	35	LVAM	NA	27	NA	720	NA	NA	346	21.6000003814697	37	NA	52	NA	NA	NA	NA	14.3000001907349	NA	1.20000004768372	NA	NA	NA	NA	165	33	NA	NA	NA	NA	NA	NA	NA	NA	NA	NA	NA	NA	NA	NA	NA	NA	NA	NA	NA	NA	NA	NA
f	19.2624192470483	46	MVAM	4.59999990463257	15	24	560	9.5	167	258	11.3999996185303	64	118	15	10.1000003814697	NA	13	94	14.3000001907349	83	0.200000002980232	4.30000019073486	74	2.20000004768372	139	53	29	51	430	27	4.40000009536743	18	0.400000005960464	70	1.60000002384186	41.9000015258789	1439	32.7000007629395	31.7999992370605	34.0999984741211	93.4000015258789	370	8.39999961853027	8.80000019073486	2504	56.9000015258789	315	4.48999977111816	13.1000003814697
f	19.1349112426036	32	MVAM	4.5	15	19	481	9.30000019073486	148	130	12.3999996185303	35	147	122	17.7000007629395	NA	11	92	13.8999996185303	53	0.300000011920929	4.09999990463257	80	1.89999997615814	136	43	17	70	325	45	5.19999980926514	31	0.600000023841858	73	1.39999997615814	41	1310	25.2000007629395	31	33.9000015258789	91.3000030517578	442	8.5	11.1999998092651	3344	64.3000030517578	189	4.48999977111816	11.6999998092651
f	19.8888393851637	29	LVAM	4.19999980926514	19	23	766	9.5	163	126	20	34	117	24	12.1000003814697	NA	16	89	12	87	0.699999988079071	4.40000009536743	58	2	136	149	48	92	433	27	7.80000019073486	55	0.699999988079071	109	1.39999997615814	36.2999992370605	2051	26.2999992370605	30.7000007629395	33	93	390	5	8.5	5195	66.5999984741211	300	3.90000009536743	13.1999998092651
m	20.524437716263	52	MVAM	4.40000009536743	34	35	515	9.30000019073486	211	343	17.6000003814697	40	121	45	21.6000003814697	6.98899984359741	22	91	14.6999998092651	56	2.29999995231628	4.19999980926514	133	2.20000004768372	141	61	557	116	407	30	5.5	39	0.699999988079071	110	2	43.9000015258789	1865	33.9000015258789	30.8999996185303	33.5	92.4000015258789	341	6.19999980926514	10.6000003814697	3146	57.2000007629395	242	4.75	13.1000003814697
m	22.8869985297206	61	MVAM	NA	13	NA	431	8.80000019073486	220	133	NA	30	NA	55	18.3999996185303	NA	NA	90	15.1000003814697	50	0.899999976158142	4.5	162	2	141	NA	384	101	NA	NA	3.90000009536743	NA	NA	NA	NA	NA	NA	NA	NA	NA	NA	NA	NA	NA	NA	NA	NA	NA	NA
f	20.2996449704142	47	LVAM	NA	NA	NA	NA	9.10000038146973	215	47	NA	46	NA	59	4.40000009536743	NA	NA	85	13.6000003814697	70	NA	NA	128	2.09999990463257	NA	NA	NA	85	NA	NA	NA	NA	NA	NA	NA	NA	NA	NA	NA	NA	NA	NA	NA	NA	NA	NA	NA	NA	NA
f	25.4013671875	42	LVAM	NA	NA	NA	NA	9.5	216	52	NA	31	NA	7	10.5	NA	NA	88	12.6000003814697	62	NA	NA	143	1.89999997615814	NA	NA	NA	56	NA	NA	5.19999980926514	NA	NA	NA	NA	NA	NA	NA	NA	NA	NA	NA	NA	NA	NA	NA	NA	NA	NA
f	25.83983069726	33	MVAM	4.30000019073486	14	18	376	9.19999980926514	176	81	16.1000003814697	42	108	53	18.3999996185303	NA	20	85	13.6000003814697	80	1	4.40000009536743	99	2.09999990463257	138	120	43	53	358	30	5.59999990463257	NA	NA	NA	NA	NA	NA	NA	NA	NA	NA	NA	NA	NA	NA	NA	NA	NA	NA
m	20.5244696492334	48	LVAM	NA	25	NA	553	NA	NA	355	6.90000009536743	22	NA	138	NA	4.69999980926514	NA	NA	15.1000003814697	NA	0.899999976158142	NA	NA	NA	NA	17	284	NA	NA	NA	7	NA	NA	NA	NA	NA	NA	NA	NA	NA	NA	NA	NA	NA	NA	NA	NA	NA	NA
m	32.8480015012197	38	LVAM	4.59999990463257	25	33	711	9.60000038146973	230	374	10.6000003814697	47	98	124	9.60000038146973	12.3000001907349	18	91	14.8999996185303	55	0.600000023841858	4.40000009536743	161	1.89999997615814	138	47	713	72	330	30	4.69999980926514	42	0.899999976158142	42	0.899999976158142	44.9000015258789	1748	37.2000007629395	26.7999992370605	33.2000007629395	80.9000015258789	301	6.40000009536743	11.1999998092651	2566	54.5999984741211	216	5.55000019073486	12.6000003814697
f	20.8284695923368	43	MVAM	4.40000009536743	19	23	927	9.5	199	119	20.7000007629395	43	104	18	17.6000003814697	NA	14	90	14.8000001907349	78	0.200000002980232	4.19999980926514	107	2.20000004768372	139	50	45	54	406	26	5.69999980926514	148	2.59999990463257	1026	18	43	1550	27.2000007629395	31.7999992370605	34.4000015258789	92.5	405	7.09999990463257	10.1999998092651	2571	45.0999984741211	258	4.65000009536743	12.5
f	20.25244140625	49	MVAM	4.19999980926514	16	15	1027	9.60000038146973	278	86	20.1000003814697	72	234	110	17.2999992370605	NA	15	82	14.8000001907349	61	0.200000002980232	3.90000009536743	167	1.89999997615814	139	96	25	191	274	85	4	NA	NA	NA	NA	NA	NA	NA	NA	NA	NA	NA	NA	NA	NA	NA	NA	NA	NA
f	16.1386593204775	36	MVAM	NA	14	18	543	NA	NA	97	23.5	55	152	28	NA	NA	NA	NA	12.6000003814697	NA	0.800000011920929	NA	NA	2	NA	135	12	NA	418	36	5.19999980926514	57	1.10000002384186	120	2.29999995231628	38.7000007629395	874	16.7999992370605	30.1000003814697	32.5999984741211	92.5999984741211	286	5.5	10.1000003814697	3864	74.3000030517578	252	4.17999982833862	12.6999998092651
f	23.4010560146924	33	LVAM	NA	NA	NA	NA	NA	NA	NA	NA	NA	NA	NA	NA	NA	NA	NA	NA	NA	NA	NA	NA	NA	NA	NA	NA	NA	NA	NA	NA	NA	NA	NA	NA	NA	NA	NA	NA	NA	NA	NA	NA	NA	NA	NA	NA	NA	NA
f	21.9247048340388	26	MVAM	NA	NA	NA	NA	9	157	439	NA	40	NA	4	6.59999990463257	NA	NA	89	12.1000003814697	68	NA	NA	77	2.20000004768372	NA	NA	NA	58	NA	NA	6.80000019073486	0.800000011920929	54	2.70000004768372	184	37.7000007629395	35.2000007629395	2394	27.2999992370605	32	85.4000015258789	5.09999990463257	347	9.39999961853027	56.2000007629395	3822	257	4.40999984741211	13.8999996185303
f	20.1733241505969	37	HVAM	NA	10	20	331	NA	NA	111	24.3999996185303	56	172	47	NA	NA	NA	NA	13.1999998092651	NA	2.40000009536743	NA	NA	2	NA	145	20	NA	349	49	6.40000009536743	51	0.800000011920929	102	1.60000002384186	38.9000015258789	1997	31.2000007629395	32.5999984741211	33.9000015258789	96	531	8.30000019073486	10.1000003814697	3718	58.0999984741211	284	4.05000019073486	11.5
m	17.4595417401058	56	MVAM	NA	38	32	575	10.1999998092651	242	362	NA	28	NA	82	24	NA	NA	117	15.3000001907349	75	0.600000023841858	4.59999990463257	138	NA	141	NA	1046	146	NA	NA	5.40000009536743	0.899999976158142	49	3	162	46.2999992370605	22.3999996185303	1210	31.7999992370605	33.0999984741211	95.9000015258789	6.69999980926514	362	10.6999998092651	67	3618	215	4.82000017166138	14.5
m	23.1081081081081	45	SED	4.90000009536743	31	24	378	10.3000001907349	156	85	7.90000009536743	33	146	59	17.2999992370605	7.40000009536743	36	91	15.1000003814697	43	0.300000011920929	4.30000019073486	91	2.20000004768372	142	47	478	108	311	47	3.90000009536743	NA	NA	NA	NA	NA	NA	NA	NA	NA	NA	NA	NA	NA	NA	NA	NA	NA	NA
f	19.575629316106	34	LVAM	NA	15	NA	459	9.89999961853027	170	115	NA	42	NA	NA	10.3999996185303	NA	NA	92	14.1999998092651	103	0.600000023841858	NA	51	2	140	NA	39	81	NA	NA	4.5	NA	NA	NA	NA	NA	NA	NA	NA	NA	NA	NA	NA	NA	NA	NA	NA	NA	NA
m	NA	63	SED	4.30000019073486	29	18	475	9.5	162	63	6.90000009536743	13	107	102	13.1999998092651	9	14	91	13.8000001907349	53	1.39999997615814	5	94	2	141	33	514	74	307	35	4.90000009536743	20	0.400000005960464	83	1.70000004768372	42.7000007629395	2034	41.5	31.7000007629395	32.4000015258789	97.8000030517578	353	7.19999980926514	8.30000019073486	2411	49.2000007629395	191	4.36999988555908	14.3000001907349
m	23.2610294117647	51	MVAM	4.59999990463257	17	20	939	9.69999980926514	219	140	23.2999992370605	137	159	143	20.6000003814697	8.69499969482422	17	93	14.3000001907349	51	0.400000005960464	4.40000009536743	144	2.20000004768372	137	94	799	119	298	53	3.70000004768372	30	0.800000011920929	52	1.39999997615814	42.5999984741211	1876	50.7000007629395	29.2000007629395	33.5999984741211	87.0999984741211	385	10.3999996185303	10.3000001907349	1358	36.7000007629395	179	4.8899998664856	13.1000003814697
f	23.170166015625	33	MVAM	NA	NA	NA	NA	NA	NA	NA	NA	NA	NA	NA	NA	NA	NA	NA	NA	NA	NA	NA	NA	NA	NA	NA	NA	NA	NA	NA	NA	NA	NA	NA	NA	NA	NA	NA	NA	NA	NA	NA	NA	NA	NA	NA	NA	NA	NA
m	NA	44	MVAM	4.19999980926514	29	33	358	9.19999980926514	195	113	8.30000019073486	29	114	47	24	11.8000001907349	22	84	14.8999996185303	51	0.899999976158142	4.5	117	2	139	37	651	134	366	31	5.5	55	1	44	0.800000011920929	45.5999984741211	1606	29.2000007629395	29.2999992370605	32.7000007629395	89.4000015258789	451	8.19999980926514	9.10000038146973	3344	60.7999992370605	216	5.09000015258789	13.1999998092651
m	24.9636734693878	49	MVAM	4.80000019073486	30	35	2788	9.89999961853027	227	576	13.5	48.4000015258789	81	47	15.9200000762939	9.5	24	85	14.3999996185303	63	0.400000005960464	4.90000009536743	148	2.29999995231628	141	70	657	80	408	20	4.5	50	1.10000002384186	250	5.59999990463257	47.7000007629395	1600	34.5	28.7000007629395	30.2000007629395	95	500	10.8999996185303	10.1999998092651	2100	47.7000007629395	208	5.01000022888184	14.1000003814697
m	NA	45	LVAM	NA	NA	NA	NA	NA	NA	NA	NA	NA	NA	NA	NA	NA	NA	NA	NA	NA	NA	NA	NA	NA	NA	NA	NA	NA	NA	NA	NA	NA	NA	NA	NA	NA	NA	NA	NA	NA	NA	NA	NA	NA	NA	NA	NA	NA	NA
m	21.3368379289823	54	MVAM	NA	22	NA	392	9.5	203	202	NA	38	NA	120	17.8999996185303	NA	NA	90	15.1000003814697	53	0.200000002980232	4.19999980926514	124	2.09999990463257	140	NA	612	144	NA	NA	3.79999995231628	11	0.300000011920929	171	4.5	42.9000015258789	1121	29.5	31.3999996185303	35.2000007629395	89.1999969482422	270	7.09999990463257	10.3000001907349	2227	58.5999984741211	176	4.80999994277954	12.8999996185303
m	20.4660355029586	34	SED	NA	NA	NA	NA	NA	NA	NA	NA	NA	NA	NA	NA	NA	NA	NA	NA	NA	NA	NA	NA	NA	NA	NA	NA	NA	NA	NA	NA	NA	NA	NA	NA	NA	NA	NA	NA	NA	NA	NA	NA	NA	NA	NA	NA	NA	NA
m	18.6148648648649	46	SED	NA	NA	NA	NA	NA	NA	NA	NA	NA	NA	NA	NA	NA	NA	NA	NA	NA	NA	NA	NA	NA	NA	NA	NA	NA	NA	NA	NA	NA	NA	NA	NA	NA	NA	NA	NA	NA	NA	NA	NA	NA	NA	NA	NA	NA	NA
f	24.6891259105099	32	MVAM	4.19999980926514	26	23	534	9.19999980926514	250	77	27.7000007629395	37	173	55	14.3000001907349	NA	11	72	15.8999996185303	76	1.5	4.5	144	2.09999990463257	138	238	52	166	443	39	4.30000019073486	52	1.20000004768372	90	2.09999990463257	47.2999992370605	1423	33.0999984741211	32.5	33.5999984741211	96.6999969482422	331	7.69999980926514	10.1000003814697	2404	55.9000015258789	312	4.8899998664856	11.8000001907349
f	38.732782369146	25	SED	NA	NA	NA	NA	9.30000019073486	178	50	NA	31	NA	31	20.1000003814697	NA	NA	82	12.8999996185303	31	NA	NA	114	2	NA	NA	NA	165	NA	NA	9.30000019073486	NA	NA	NA	NA	NA	NA	NA	NA	NA	NA	NA	NA	NA	NA	NA	NA	NA	NA
f	25.7864203954214	31	LVAM	4.5	23	34	1466	9.39999961853027	145	225	10.6000003814697	51	145	97	11.8000001907349	NA	18	92	13	45	0.600000023841858	4.30000019073486	84	2.09999990463257	139	32	18	81	325	45	4.09999990463257	NA	NA	NA	NA	NA	NA	NA	NA	NA	NA	NA	NA	NA	NA	NA	NA	NA	NA
m	22.0447664359862	47	MVAM	5.09999990463257	22	31	673	10.1999998092651	307	601	11.8000001907349	35	118	605	11.8000001907349	18	15	85	15.3000001907349	126	0.200000002980232	4.59999990463257	166	2.29999995231628	139	72	1115	60	346	34	6.09999990463257	43	0.699999988079071	171	2.79999995231628	47.0999984741211	2025	33.2000007629395	26	32.5	80.0999984741211	348	5.69999980926514	9.30000019073486	3514	57.5999984741211	260	5.88000011444092	13.1000003814697
m	35.1426170972485	40	LVAM	NA	44	NA	592	9.30000019073486	238	291	NA	18	NA	43	7.5	NA	NA	93	15	44	0.800000011920929	4.40000009536743	168	2.20000004768372	140	NA	275	128	NA	NA	5.69999980926514	NA	NA	NA	NA	NA	NA	NA	NA	NA	NA	NA	NA	NA	NA	NA	NA	NA	NA
m	24.3635790800252	51	LVAM	NA	NA	NA	NA	NA	NA	NA	NA	NA	NA	NA	NA	NA	NA	NA	NA	NA	NA	NA	NA	NA	NA	NA	NA	NA	NA	NA	NA	NA	NA	NA	NA	NA	NA	NA	NA	NA	NA	NA	NA	NA	NA	NA	NA	NA	NA
f	19.8377425044092	49	MVAM	4	52	30	587	9.30000019073486	189	82	14.6000003814697	39	114	57	13.3000001907349	NA	22	78	15.1999998092651	43	1.89999997615814	4.30000019073486	96	2.09999990463257	138	115	21	378	332	34	7.69999980926514	92	1.20000004768372	277	3.59999990463257	46.7000007629395	2387	31	31.1000003814697	32.5	95.5	508	6.59999990463257	10.1000003814697	4435	57.5999984741211	283	4.8899998664856	12.6000003814697
f	26.6224852071006	56	LVAM	NA	10	NA	713	9.30000019073486	168	58	NA	33	NA	25	9.10000038146973	NA	NA	83	13.3999996185303	76	1.20000004768372	4.40000009536743	79	2	140	NA	26	67	NA	NA	4.59999990463257	9	0.200000002980232	92	2	41.9000015258789	1270	27.6000003814697	28.2999992370605	32	88.5	179	3.90000009536743	10.3999996185303	3050	66.3000030517578	225	4.73000001907349	14.1000003814697
m	NA	44	LVAM	5	36	30	1206	9.39999961853027	240	228	7.80000019073486	57	99	391	18.8999996185303	7	13	89	13.8999996185303	77	0.200000002980232	4	150	2	138	64	508	43	273	36	6.09999990463257	49	0.800000011920929	12	0.200000002980232	42	1159	19	28.8999996185303	33.0999984741211	87.3000030517578	390	6.40000009536743	9.30000019073486	4490	73.5999984741211	234	4.80999994277954	13.6000003814697
f	23.7171280276817	34	MVAM	4.5	10	11	460	9.60000038146973	183	99	12.3999996185303	23	160	41	23.7000007629395	NA	15	86	12.5	89	0.400000005960464	5.09999990463257	81	2.09999990463257	136	111	37	58	300	53	3.90000009536743	31	0.800000011920929	129	3.29999995231628	37.5	1661	42.5999984741211	30.8999996185303	33.2999992370605	92.5999984741211	386	9.89999961853027	9.89999961853027	1693	43.4000015258789	202	4.05000019073486	12
f	20.595703125	32	MVAM	4.59999990463257	33	29	1138	9.60000038146973	198	120	14.8000001907349	50	50	15	24	NA	47	72	13.8000001907349	143	0.5	4	44	1.79999995231628	139	55	26	55	309	16	2.90000009536743	NA	NA	NA	NA	NA	NA	NA	NA	NA	NA	NA	NA	NA	NA	NA	NA	NA	NA
m	25.4577514792899	35	LVAM	NA	23	NA	480	NA	NA	103	2	23.7999992370605	NA	123	NA	7.90000009536743	NA	NA	16	NA	0.200000002980232	NA	NA	NA	NA	45	493	NA	NA	NA	7.90000009536743	NA	NA	NA	NA	NA	NA	NA	NA	NA	NA	NA	NA	NA	NA	NA	NA	NA	NA
f	22.1099632690542	44	LVAM	4.09999990463257	19	24	786	8.89999961853027	162	419	12.1000003814697	37	132	21	9.19999980926514	NA	13	96	14.1000003814697	68	0.300000011920929	4.30000019073486	81	2.09999990463257	136	126	22	54	331	40	4.90000009536743	29	0.600000023841858	59	1.20000004768372	40.5999984741211	1740	35.5	31.5	34.7000007629395	90.8000030517578	436	8.89999961853027	11.5	2636	53.7999992370605	222	4.46999979019165	12.3000001907349
m	25.7994445546519	34	LVAM	4.59999990463257	NA	NA	NA	9.5	288	NA	NA	NA	NA	NA	NA	8.37600040435791	13	96	16.5	73	0.300000011920929	NA	197	NA	NA	36	578	75	NA	NA	4.19999980926514	42	1	71	1.70000004768372	49	1693	40.2999992370605	30.6000003814697	33.7000007629395	90.6999969482422	231	5.5	11.1000003814697	2163	51.5	136	5.40000009536743	12.3999996185303
f	23.513427734375	42	LVAM	NA	NA	NA	NA	NA	NA	NA	NA	NA	NA	NA	NA	NA	NA	NA	NA	NA	NA	NA	NA	NA	NA	NA	NA	NA	NA	NA	NA	NA	NA	NA	NA	NA	NA	NA	NA	NA	NA	NA	NA	NA	NA	NA	NA	NA	NA
m	24.6767346938776	39	LVAM	NA	22	NA	NA	NA	NA	NA	NA	34	NA	NA	NA	NA	NA	80	NA	NA	0.5	NA	NA	NA	NA	NA	643	NA	NA	NA	NA	NA	NA	NA	NA	NA	NA	NA	NA	NA	NA	NA	NA	NA	NA	NA	NA	NA	NA
m	29.2858559809562	31	LVAM	NA	NA	NA	NA	NA	NA	NA	NA	NA	NA	NA	NA	NA	NA	NA	NA	NA	NA	NA	NA	NA	NA	NA	NA	NA	NA	NA	NA	NA	NA	NA	NA	NA	NA	NA	NA	NA	NA	NA	NA	NA	NA	NA	NA	NA	NA
f	26.43115234375	46	MVAM	4.5	26	26	1549	9.10000038146973	189	85	18.1000003814697	45	94	20	10.3999996185303	NA	9	74	14.8999996185303	70	2	4.69999980926514	103	2	139	89	238	74	333	28	5.09999990463257	31	0.600000023841858	158	3.09999990463257	45.2999992370605	1612	31.6000003814697	30.5	32.9000015258789	92.8000030517578	408	8	10.8000001907349	2892	56.7000007629395	292	4.88000011444092	12.5
f	20.767333984375	53	LVAM	NA	19	NA	NA	NA	NA	NA	NA	95	NA	NA	NA	NA	NA	92	NA	NA	1.29999995231628	NA	NA	NA	NA	NA	NA	NA	NA	NA	NA	NA	NA	NA	NA	NA	NA	NA	NA	NA	NA	NA	NA	NA	NA	NA	NA	NA	NA
f	22.5916824196597	41	LVAM	4.5	22	19	361	8.80000019073486	200	115	16.3999996185303	33	116	194	19.5	NA	19	95	14.8999996185303	79	0.200000002980232	4.30000019073486	106	2.09999990463257	138	57	26	61	236	49	4.59999990463257	41	0.899999976158142	41	0.899999976158142	44.7000007629395	1877	40.7999992370605	30.2000007629395	33.2999992370605	90.5	538	11.6999998092651	10.6999998092651	2102	45.7000007629395	155	4.94000005722046	12
m	28.6938775510204	48	LVAM	4.80000019073486	17	22	567	9.80000019073486	154	567	11.1999998092651	33	124	168	16.2000007629395	9.60000038146973	14	95	14.5	56	0.200000002980232	4.09999990463257	88	2.20000004768372	139	37	553	34	371	33	3.40000009536743	20	0.600000023841858	99	2.90000009536743	42.0999984741211	1703	50.0999984741211	30.7999992370605	34.4000015258789	89.4000015258789	320	9.39999961853027	10.3999996185303	1258	37	194	4.71000003814697	11.8999996185303
f	25.3163128191346	35	LVAM	4.19999980926514	23	14	461	9.39999961853027	159	41	9.69999980926514	28	135	84	14	NA	11	95	13.8000001907349	74	0.200000002980232	4.59999990463257	73	2.20000004768372	139	65	31	61	281	48	5.69999980926514	11	0.200000002980232	114	2	42.0999984741211	2046	35.9000015258789	31.2999992370605	32.5999984741211	95.9000015258789	302	5.30000019073486	8.69999980926514	3226	56.5999984741211	232	4.3899998664856	14.3000001907349
f	20.3691106072058	61	LVAM	NA	NA	NA	NA	NA	NA	NA	NA	NA	NA	NA	NA	NA	NA	NA	NA	NA	NA	NA	NA	NA	NA	NA	NA	NA	NA	NA	NA	NA	NA	NA	NA	NA	NA	NA	NA	NA	NA	NA	NA	NA	NA	NA	NA	NA	NA
m	24.9506578947368	34	LVAM	NA	NA	NA	NA	9.69999980926514	128	88	NA	22	NA	137	7.80000019073486	NA	NA	83	17	40	NA	NA	74	2.09999990463257	NA	NA	NA	72	NA	NA	6.09999990463257	0.200000002980232	12	0.800000011920929	49	52.7000007629395	33.7999992370605	2062	28.8999996185303	32.4000015258789	89.3000030517578	8.19999980926514	500	9.80000019073486	57	3477	187	5.90000009536743	13.1999998092651
f	19.6891643709826	41	MVAM	5	19	25	754	10.3000001907349	236	117	10.6000003814697	28	132	26	15.3000001907349	NA	19	69	13	111	0.300000011920929	4.19999980926514	109	2.70000004768372	138	81	32	69	412	32	4.30000019073486	0	0	86	2	37.4000015258789	1806	42	35.2999992370605	34.7999992370605	101.599998474121	172	4	12.3999996185303	2236	52	153	3.6800000667572	11.8999996185303
m	22.2377551020408	36	LVAM	4.5	19	20	607	8.89999961853027	148	169	4.40000009536743	25	99	74	19	8.30000019073486	16	78	14.5	38	4	4.69999980926514	94	2	139	10	422	79	314	32	4.80000019073486	0.5	24	5.5	264	43.5	36.4000015258789	1747	30.7999992370605	33.4000015258789	92.0999984741211	7.40000009536743	355	9.5	50.2000007629395	2410	215	4.73000001907349	13.8000001907349
m	25.7243385250516	42	LVAM	4.69999980926514	23	32	747	9.5	148	311	17.8999996185303	40	84	204	16.6000003814697	6.34499979019165	14	108	15.8999996185303	52	0.300000011920929	4.30000019073486	80	2	139	30	407	77	368	23	5.5	50	0.899999976158142	193	3.5	47.9000015258789	2063	37.5	31.1000003814697	33.2000007629395	93.5999984741211	495	9	9.89999961853027	2701	49.0999984741211	237	5.11999988555908	12.8999996185303
f	20.424072265625	30	MVAM	NA	16	NA	561	NA	NA	115	21	48	NA	30	NA	NA	NA	NA	13.6999998092651	NA	1.89999997615814	NA	NA	NA	NA	168	23	NA	NA	NA	4.59999990463257	28	0.600000023841858	87	1.89999997615814	39.5	1803	39.2000007629395	31.6000003814697	34.7000007629395	91	317	6.90000009536743	10.8000001907349	2364	51.4000015258789	253	4.34000015258789	12.1999998092651
f	22.1299408284024	50	MVAM	NA	28	NA	1231	9.5	150	275	NA	38	NA	53	10.1999998092651	NA	NA	83	13.3999996185303	73	0.800000011920929	4.5	62	2.09999990463257	137	NA	34	76	NA	NA	4.5	0.5	23	2.59999990463257	117	41.9000015258789	28.7000007629395	1292	29.2000007629395	32.0999984741211	90.6999969482422	7.5	338	8.69999980926514	60.7000007629395	2732	259	4.6100001335144	14.3999996185303
f	31.3035076664566	43	MVAM	4.09999990463257	12	16	531	9.10000038146973	155	38	10.1000003814697	20	132	63	18.3999996185303	NA	11	89	12.1999998092651	59	0.400000005960464	4.19999980926514	82	2.09999990463257	138	87	38	71	257	51	4.5	0.200000002980232	9	2.5	113	36.7000007629395	37.5999984741211	1692	31.6000003814697	33.4000015258789	94.6999969482422	6.30000019073486	284	7.90000009536743	53.5	2408	280	3.86999988555908	12.3999996185303
f	24.7813581314879	47	LVAM	NA	NA	NA	NA	NA	NA	NA	NA	NA	NA	NA	NA	NA	NA	NA	NA	NA	NA	NA	NA	NA	NA	NA	NA	NA	NA	NA	NA	NA	NA	NA	NA	NA	NA	NA	NA	NA	NA	NA	NA	NA	NA	NA	NA	NA	NA
f	22.4627218934911	36	MVAM	NA	21	NA	532	NA	NA	139	10.8000001907349	31	NA	27	NA	NA	NA	NA	13.6000003814697	NA	0.300000011920929	NA	NA	NA	NA	85	31	NA	NA	NA	7.5	38	0.5	180	2.40000009536743	39.9000015258789	1950	26	31.7000007629395	34.0999984741211	93	398	5.30000019073486	10.6000003814697	4935	65.8000030517578	372	4.28999996185303	12.3000001907349
f	28.4301470588235	36	MVAM	NA	NA	NA	NA	NA	NA	NA	NA	NA	NA	NA	NA	NA	NA	NA	NA	NA	NA	NA	NA	NA	NA	NA	NA	NA	NA	NA	NA	NA	NA	NA	NA	NA	NA	NA	NA	NA	NA	NA	NA	NA	NA	NA	NA	NA	NA
[truncated: 21,917 more rows]
[truncated: 3 more columns]
